# Supplementary material for: Functional annotations of diabetes nephropathy susceptibility loci through analysis of genome-wide renal gene expression in rat models of diabetes mellitus
Source: BMC Med Genomics. 2009 Jul 9;2:41. doi: 10.1186/1755-8794-2-41 (PMC2717999; doi:10.1186/1755-8794-2-41)
Supplement: Additional file 1 — Oligonucleotides designed for QRT-PCR analysis of renal gene transcription regulation in diabetic and control rats. Details of symbols, descriptions and GenBank accession numbers of genes tested for differential expression between GK, STZ-WKY and WKY rats using QRT-PCR, alongwith primer sequence and PCR product length. [file 1755-8794-2-41-S1.xls]

## Sheet: Sheet1
Additional file 6. Oligonucleotides designed for QRT-PCR analysis of renal gene transcription regulation in diabetic and control rats.
					PCR product length (bp)
Symbol	Gene description	Genebank	Forward oligonucleotide (5'-3')	Reverse oligonucleotide (5'-3')	cDNA	Genomic
Adam33	Disintegrin and metalloproteinase 33	XM_001079402	CTATTGCCTAGATGGCTGGTGT	GCAGGAAGCTACCCTTACTGT	158	271
Agbl3	ATP/GTP binding protein-like 3	XM_575426	AGAAGAGGAAGACTATTCAGATAGA	ATCTGTGTAGTCCGAGGAAAGAAT	153	2312
Akr1b10	Aldo-keto reductase 1 member B10	NM_001013084	CCTTCCAGAAAACCCTCTTGGA	CCTCCCAAGCATCCAAGAATGT	156	1323
Arntl	Aryl hydrocarbon receptor nuclear translocator-like	NM_024362	GTTAGATAAACTCACCGTGCT	CCTGAGAATTAGGTGTTTCAG	136	1915
Bmp3	Bone morphogenetic protein 3	NM_017105	CAAGTCATTTGATGCCTACTA	GCTCAGGAATCCCAGAGACGA	141	7079
Bmp6	Bone morphogenetic protein 6	NM_013107	CTTCCAGGACCTGGGATGGCA	ACTCGGGATTCATAAGGTGGA	155	1573
C7orf49	Uncharacterized protein C7orf49	NM_001024325	CAAGGAGACAGTGTACTGCATGA	TCTTCCTCACTGCTGCTCCCT	189	1060
C20orf28	Uncharacterized protein C20orf28	NM_001039024	TCCTGGTTGCAGAGCTTATCAA	TAAGGAGCCAACACCCAGCTT	266	776
C20orf42	Unc-112-related protein 1 (Kindlin-1)	XM_001079930	CTCAGCACAAGATGCTTCGTCTT	TGTCTTCAATCACTGGCTCTTTACT	216	3270
C20orf75	Uncharacterized protein C20orf75	XM_001081242	TTTCTCAACCTCTCCTGCAGCAA	CAGGTTGGGAGTCATCTTGAAAA	231	1355
C20orf196	Uncharacterized protein C20orf196	XM_001061110	TATGGTGTGTGACTCCATGGGTTA	ATTTCCGAAGTCCATCCTCCTCTT	226	79223
Cldn16	Claudin 16	NM_131905	GGACGGACTGTTGGATGGTGAA	AGGGGTGTTCTGCATATATGGAGTCAT	144	10473
Ctgf	Connective tissue growth factor	NM_022266	AGGCTGGAGAAGCAGAGTCGT	TCAAACTTGACAGGCTTGGCA	122	501
Fbxo15	F-box only protein 15	XM_001061789	AGAGAACACCTACCTCTTATTGGA	CTTCTTTGTCCATGTAGTCGACAT	226	4986
Gk5	Glycerol kinase 5	XM_001069076	GAGGTGTCTGCAACAATGCTTTT	TTCACCTCATATTCCTGCCACTT	216	2962
Grem1	Cysteine knot superfamily 1, BMP antagonist 1 (gremlin)	NM_019282	ACGCCACGCGTCCACAGCGAA	AGGTGGGATGGCTCCTTGGGA	154	7883
Hrg	Histidine-rich glycoprotein	NM_133428	CAACACTTCCCCAGACACCCT	GAGGATGCTCATGGCCCCGAT	176	2669
Jund	Jun D proto-oncogene	NM_138875	5-GCTGGAAAGGCTGATCATCCA	TCTGCTTGTGCAGGTCCTCCA	146	146
Mcm8	Minichromosome maintenance complex component 8	XM_001079873	TCTCTCGTGTGCTCAGTCAAGA	CAGCTCCAGGTAGAAATCCTGA	214	735
Pld1	Phospholipase D1	NM_030992	TTTGAGGGAGAGGAGGTGGAG	GTGAAGCGCTCCACTTCCAGT	168	1038
Prnd	Prion protein 2	XM_001081220	GAAAGCTGGACATCGACTTTGGA	TGGAGCTTGCTATCCTGCTTCT	199	199
Rbp1	Retinol binding protein 1	NM_012733	GAGAGAAGGAGGGACGTGGCT	TCCTCGAGACCAAGGTTATCTGCT	142	1679
Rnf24	RING finger protein 24	XM_001081201	ATTGGATTCCAGAACCTGCCTCT	ATTCTTTGTGTGCTTGATGTCTCA	127	3921
Siglec1	Sialic acid-binding Ig-like lectin 1	XM_001081817	ATGGATCACAAGGTGTGCAACCT	TGTGGAACAGTTGACGTTCACCT	210	475
Slc25a36	Solute carrier family 25, member 36	XM_001075273	ATTCTGACATGTCCACTGGAAGTT	AGGGAGCCACTCCCACCAAATT	216	2100
Slc2a2	Solute carrier family 2 A2 (gkucose transporter, type 2)	NM_012879	AGCGTATCAGGACTGTACTGT	AATGCCTGTGACAAGAGCCA	126	3240
Spsb4	SPRY domain-containing SOCS box protein 4	XM_001069568	ACGCTCAGCTTCATCGTGGAT	AGATAGTTTTTAAGAGACTGAGGCA	251	50684
Tff3	Trefoil factor 3	NM_013042	CATCCCAAATGTGCCCTGGTG	GTGTTACCCTGGGCCACTACCA	129	1941
Tfpd2	Transcription factor Dp-2 (E2F dimerization partner 2)	XM_001069174	GAAAACAGTCATAGACTGCAGCAT	CTGTGATATAGCCTTCTAAAGCTT	203	4201
Tshz1	Teashirt zinc finger homeobox 1	XM_001060440	GCTACCAGAATGGTGCTAGTTA	GTCTGGTTGTTTCTTGATGCTAGA	274	274
U2d3l	Putative ubiquitin-conjugating enzyme E2 D3-like	AY724500	ACAGTAATGGCAGCATTTGTCTTGA	CGAGATATTCTGTTGTACTTGTCTCT	181	181
Xrn1	5'-3' exoribonuclease 1	XM_001069029	CATCAATGTTCCCATCCTAACGAT	AATCGAATCTGGCTTCTGTAGGAA	268	1456
Zbtb38	Zinc finger and BTB domain-containing protein 38	NM_001012471	GGAAAGTCAAGTGGAGGAAGGA	TGTGGCATCTCATGTGCATCTT	339	378
Znf236	Zinc finger protein 236	XM_001059668	AGAACCTGGTCATGTCTTCATCA	TGGCTCACTAATATGACTTGTGGT	208	1935
Znf407	zinc finger protein 407	XM_001061052	GGAGGTAAATAAGTACATAGTGGA	GAGCTGTTGCAAAATGGCATATCT	191	5674
Znf516	Zinc finger protein 516	XM_001060036	GTTCACTCAGCGAGGGTGATT	AAGAGCAGCAGTGTCCTGGTT	162	25596
	Protein coding sequence	NM_001012471	GGAAGAGCTGGGAAAGCTGTTT	GGTACATGGAAAGTGAAGGGTTA	204	507
β-ACTIN	Beta Actin	NM_031144	TGCCCTAGACTTCGAGCAAGAG	CATGGATGCCACAGGATTCCATAC	170	260
