# Supplementary material for: Functional annotations of diabetes nephropathy susceptibility loci through analysis of genome-wide renal gene expression in rat models of diabetes mellitus
Source: BMC Med Genomics. 2009 Jul 9;2:41. doi: 10.1186/1755-8794-2-41 (PMC2717999; doi:10.1186/1755-8794-2-41)
Supplement: Additional file 4 — Details of genes differentially expressed in kidneys of GK and STZ-WKY models of diabetes and WKY controls. Details of Affymetrix probeset references, symbols and descriptions of genes found significantly differentially expressed (P < 0.05) between diabetic rats (GK, STZ-WKY) and WKY controls, alongwith calculation of transcription fold change and statistical significance of transcriptional changes. [file 1755-8794-2-41-S4.xls]

## Sheet: Sheet1
Additional file 4. Details of genes differentially expressed (P<0.05) in kidneys of GK and STZ-WKY models of diabetes and WKY controls.
			Comparisons
			GK vs WKY		STZ-WKY vs WKY		STZ-WKY vs GK
Probe Set	Symbol	Gene Title	TR	P-value	TR	P-value	TR	P-value	UniGene ID	RefSeq Transcript ID	Chromosomal Location
1369027_at	A4galt	Alpha 1,4-galactosyltransferase	1.2	0.495501	-1.3	0.117834	-1.5	0.00846463	Rn.48584	NM_022240	chr7q34
1377375_at	Aass	Aminoadipate-semialdehyde synthase	-1	0.984263	1.6	0.00354825	1.7	0.00219458	Rn.3169	XM_231524	chr4q22
1369799_at	Abat	4-aminobutyrate aminotransferase	-1	0.973693	1.5	0.0117233	1.5	0.0065054	Rn.10090	NM_031003	chr10q12
1370583_s_at	Abcb1	ATP-binding cassette, sub-family B (MDR/TAP), member 1	-1.1	0.914861	1.7	0.0211064	1.8	0.00777157	Rn.107444	NM_012623 /// NM_133401	chr4q12
1368769_at	Abcb11	ATP-binding cassette, sub-family B (MDR/TAP), member 11	-1	0.976017	2.1	0.0123182	2.2	0.00704108	Rn.14539	NM_031760	---
1368497_at	Abcc2	ATP-binding cassette, sub-family C (CFTR/MRP), member 2	1.1	0.782682	1.7	0.00110091	1.5	0.00295398	Rn.10265	NM_012833	chr1q51
1368057_at	Abcd3	ATP-binding cassette, sub-family D (ALD), member 3	1.1	0.852289	-1.7	0.0101558	-1.8	0.00276104	Rn.7024	NM_012804	chr2q41
1368103_at	Abcg1	ATP-binding cassette, sub-family G (WHITE), member 1	-1.3	0.40347	1.4	0.162413	1.7	0.00820216	Rn.8398	NM_053502	chr20p12
1374475_at	Abhd1	abhydrolase domain containing 1	1.2	0.235838	-1.3	0.0418943	-1.6	0.00104154	Rn.40145	NM_001008520	chr6q14
1387783_a_at	Acaa1	acetyl-Coenzyme A acyltransferase 1 (peroxisomal 3-oxoacyl-Coenzyme A thiolase)	-1.3	0.186367	1.3	0.0705376	1.7	0.00120537	Rn.8913	NM_012489	chr8q32
1386880_at	Acaa2	acetyl-Coenzyme A acyltransferase 2 (mitochondrial 3-oxoacyl-Coenzyme A thiolase)	-1.6	0.0413049	-1.3	0.187896	1.2	0.383571	Rn.3786	NM_130433	chr18q12.3
1373778_at	Acacb	Acetyl-Coenzyme A carboxylase beta	-1.1	0.822226	-1.5	0.0144062	-1.4	0.037021	Rn.44359	NM_053922	chr12q16
1371775_at	Acadsb	Acyl-Coenzyme A dehydrogenase, short/branched chain	-1.9	0.0185836	-1.4	0.150526	1.3	0.258103	Rn.44423	NM_013084	chr1q41
1367897_at	Acadvl	acyl-Coenzyme A dehydrogenase, very long chain	1	0.89175	-1.4	0.0211064	-1.4	0.00694236	Rn.33319	NM_012891	chr10q24
1372162_at	Acas2l	acetyl-Coenzyme A synthetase 2 (AMP forming)-like	-1.4	0.0643176	1.2	0.221482	1.8	0.00128001	Rn.98236	XM_215897	chr3q41
1387791_at	Ace	angiotensin 1 converting enzyme	-1.7	0.0992279	-2.2	0.00597131	-1.3	0.370161	Rn.10149	NM_012544	chr10q32.1
1368784_at	Acf	apobec-1 complementation factor	-1.2	0.482538	1.3	0.118755	1.6	0.0081208	Rn.81027	NM_133400	chr1q52
1367854_at	Acly	ATP citrate lyase	1.3	0.108429	-1.1	0.786017	-1.4	0.0212396	Rn.29771	NM_016987	chr10q32.1
1370147_at	Acmsd	2-amino-3-carboxymuconate-6-semialdehyde decarboxylase	-1.4	0.311468	1.6	0.0519377	2.3	0.00175598	Rn.43814	NM_134372	chr13q12
1371137_at	Acox2	Acyl-Coenzyme A oxidase 2, branched chain	1.1	0.732192	-1.6	0.024451	-1.8	0.00385925	Rn.10622	NM_145770	chr15p14
1367942_at	Acp5	Acid phosphatase 5, tartrate resistant	1.2	0.186047	1.3	0.0463543	1	0.781929	Rn.3494	NM_019144	---
1371741_at	Actr1a	ARP1 actin-related protein 1 homolog A (yeast)	1.1	0.757875	-1.2	0.21073	-1.3	0.0461423	Rn.32312	XM_238177	chr1q54
1373448_at	Acyp1	Acylphosphatase 1, erythrocyte (common) type	-1.2	0.534993	-1.5	0.0203786	-1.3	0.167077	Rn.3465	XM_216757	chr6q31
1368021_at	Adh1	Alcohol dehydrogenase 1	-1	0.956776	2	0.00175169	2.1	0.000879387	Rn.40222	NM_019286	chr2q44
1389548_at	Adhfe1	alcohol dehydrogenase, iron containing, 1	1	0.987008	1.7	0.000552222	1.6	0.000486261	Rn.17173	NM_001025423	chr5q11
1368574_at	Adra1b	adrenergic receptor, alpha 1b	1.1	0.805998	1.5	0.0296304	1.4	0.0861209	Rn.10032	NM_016991	chr10q21
1372301_at	Aebp1	AE binding protein 1	-1.2	0.215987	-1.3	0.0429113	-1.1	0.692574	Rn.37157	XM_223583	chr14q21
1371266_at	Afm	afamin	-1	0.968765	-2.1	3.58776e-05	-2	1.22968e-05	Rn.126589	NM_172320	chr14p22
1372421_at	Aga	aspartylglucosaminidase	1.2	0.429013	1.4	0.0455495	1.2	0.425663	Rn.104649	NM_001031641	chr16p11
1370307_at	Agrn	agrin	-1.1	0.694735	-1.7	0.000848938	-1.5	0.00312379	Rn.2163	NM_175754	chr5q36
1387811_at	Agt	angiotensinogen	1.2	0.374048	-1.3	0.0607883	-1.6	0.00262059	Rn.6319	NM_134432	chr19q12
1370911_at	Akap8	A kinase (PRKA) anchor protein 8	-1.1	0.40347	-1.2	0.0415171	-1.1	0.426168	Rn.10248	XM_343176	chr7q11
1367734_at	Akr1b4	aldo-keto reductase family 1, member B4 (aldose reductase)	1	0.99501	2.2	0.252427	2.1	0.0242159	Rn.2917	NM_012498	chr4q22
1370902_at	Akr1b8	aldo-keto reductase family 1, member B8	-6.2	5.95654e-05	1.4	0.362082	8.5	7.76117e-06	Rn.23676	NM_173136	chr4q22
1398612_at	Akr1c12	aldo-keto reductase family 1, member C12	1.1	0.854458	-1.8	0.000399919	-1.9	0.000112689	---	XM_341549	chr17q12.3
1368121_at	Akr7a3	aldo-keto reductase family 7, member A3 (aflatoxin aldehyde reductase)	-1.3	0.0127328	-1.3	0.00764587	1	0.993777	Rn.6043	NM_013215	chr5q36
1367985_at	Alas2	aminolevulinic acid synthase 2	2.3	0.18078	3.7	0.0135529	1.6	0.401027	Rn.32517	NM_013197	chrXq21
1371567_at	Aldh7a1	aldehyde dehydrogenase family 7, member A1	1.1	0.835855	1.4	0.00701105	1.3	0.0159879	Rn.7330	XM_214535	chr18q12.1
1387796_at	Alox15	arachidonate 12-lipoxygenase	1.2	0.752767	2.3	0.0100083	1.9	0.0358059	Rn.11318	NM_031010	chr10q24
1377166_at	Als2	amyotrophic lateral sclerosis 2 (juvenile)	-1.2	0.345015	-1.4	0.0392777	-1.1	0.474262	Rn.6408	XM_343574	chr9q31
1367775_at	Amacr	alpha-methylacyl-CoA racemase	-1.7	0.00170948	-1.1	0.376627	1.5	0.00600056	Rn.2590	NM_012816	chr2q16
1368686_at	Ambp	alpha 1 microglobulin/bikunin	1.4	0.0511918	1	0.905155	-1.4	0.0359644	Rn.18721	NM_012901	chr5q24
1375106_at	Amn	amnionless	1.6	0.0173436	1.1	0.784719	-1.5	0.0178795	Rn.7787	XM_234547	chr6q32
1391409_at	Amn	amnionless	1.3	0.128523	-1.3	0.0617886	-1.6	0.000808271	Rn.7787	XM_234547	chr6q32
1390326_at	Ang1	angiogenin, ribonuclease A family, member 1	1.2	0.790839	2	0.0148864	1.7	0.0454503	Rn.144962	NM_001006992	chr15p14
1388924_at	Angptl4	angiopoietin-like protein 4	1.1	0.685707	-2.4	0.000122573	-2.8	1.99946e-05	Rn.119611	NM_199115	chr7q12
1372069_at	Ankrd15	ankyrin repeat domain 15	-1.2	0.186047	-1.4	0.00963802	-1.2	0.311786	Rn.86207	XM_219925	chr1q51
1386938_at	Anpep	alanyl (membrane) aminopeptidase	1.1	0.8084	-1.9	5.47742e-05	-2.1	1.22968e-05	Rn.11132	NM_031012	chr1q31
1367614_at	Anxa1	annexin A1	-1.6	0.0144595	-1.4	0.0476076	1.1	0.488198	Rn.1792	NM_012904	chr1q51
1387673_a_at	Anxa6	annexin A6	-1.2	0.116546	1	0.846121	1.3	0.0290731	Rn.10407	NM_024156	chr10q22
1371614_at	Apg12l	autophagy 12-like (S. cerevisiae)	-1.1	0.535433	1.1	0.338651	1.3	0.0384958	Rn.6224	XM_341609	chr18q11
1388190_at	Apob	apolipoprotein B	1.3	0.0622362	1.4	0.0136314	1.1	0.758478	Rn.33815	NM_019287	chr6q14
1370862_at	Apoe	apolipoprotein E	2.3	0.00100951	2.4	0.000468115	1	0.907025	Rn.32351	NM_138828	chr1q21
1368568_at	Aqp2	aquaporin 2	-1.2	0.304849	1.7	0.000651854	2.1	4.2107e-05	Rn.90076	NM_012909	chr7q36
1387100_at	Aqp3	aquaporin 3	1.5	0.0665308	2.1	0.00119595	1.3	0.13405	Rn.11109	NM_031703	chr5q22
1372190_at	Aqp4	Aquaporin 4	-1.8	0.108632	1	0.930242	1.9	0.038212	Rn.90091	NM_012825	chr18p13
1368317_at	Aqp7	aquaporin 7	1.4	0.0885719	-1	0.838725	-1.4	0.0196157	Rn.11111	NM_019157	chr5q22
1369871_at	Areg	amphiregulin	2.1	0.00816265	-1.2	0.466128	-2.6	0.000603083	Rn.10568	NM_017123	chr14p22
1387199_a_at	Arhgef9	Cdc42 guanine nucleotide exchange factor (GEF) 9	-1.1	0.715907	1.2	0.222032	1.3	0.0403581	Rn.33757	NM_023957	chrXq31
1373716_at	Armc5	armadillo repeat containing 5	-1.1	0.732733	-1.4	0.0307147	-1.2	0.122081	Rn.15020	NM_001009455	chr1q36
1372352_at	Armet	arginine-rich, mutated in early stage tumors	1.1	0.600878	-1.4	0.0236007	-1.5	0.00230261	Rn.42796	XM_236614	chr8q32
1370510_a_at	Arntl	aryl hydrocarbon receptor nuclear translocator-like	-1.7	0.00374012	-2.1	0.000287082	-1.2	0.272652	Rn.14532	NM_024362	chr1q34
1371977_at	Arpc3	actin related protein 2/3 complex, subunit 3	1.2	0.565832	-1.2	0.374649	-1.4	0.0497586	Rn.4233	XM_213782	chr12q16
1371021_at	Arsb	Arylsulfatase B	1.8	0.00110754	1.1	0.711205	-1.7	0.00116046	Rn.94004	NM_033443	chr2q12
1375412_at	Arsb	Arylsulfatase B	1.1	0.645853	1.4	0.0237764	1.2	0.134983	Rn.94004	NM_033443	chr2q12
1372065_at	Art3	ADP-ribosyltransferase 3	1.1	0.69592	1.4	0.00771308	1.3	0.0345275	Rn.4077	NM_001012034	chr14p22
1370149_at	Asgr1	asialoglycoprotein receptor 1	-2.2	0.00153946	-2.3	0.000489152	-1.1	0.778469	Rn.44300	NM_012503	chr10q24
1368916_at	Asl	argininosuccinate lyase	1.3	0.172213	1.9	0.00110091	1.4	0.0424466	Rn.64591	NM_021577	chr12q13
1367754_s_at	Asl	argininosuccinate lyase	1.2	0.455006	1.8	0.00279327	1.5	0.0296261	Rn.64591	NM_021577 /// NM_031330	chr12q13 /// chr10q22
1374871_at	Asrgl1	asparaginase-like sperm autoantigen	1.1	0.743931	-1.6	0.0015211	-1.8	0.000309285	Rn.22774	NM_145089	chr1q43
1387966_at	Asrgl1	asparaginase-like sperm autoantigen	1.1	0.685707	-1.4	0.070608	-1.6	0.00976878	Rn.22774	NM_145089	chr1q43
1370964_at	Ass	arginosuccinate synthetase	1	0.976017	1.5	0.0321719	1.4	0.0356567	Rn.5078	NM_013157	chr3p12
1398862_at	Atp2a2	ATPase, Ca++ transporting, cardiac muscle, slow twitch 2	1.1	0.786012	-1.2	0.0765281	-1.3	0.0168017	Rn.2305	NM_017290	chr12q16
1369065_a_at	Atp2a2	ATPase, Ca++ transporting, cardiac muscle, slow twitch 2	1.1	0.873711	-1.3	0.0986908	-1.4	0.0343724	Rn.2305	NM_017290	chr12q16
1390429_at	Axin2	Axin2	-1.2	0.373063	1.1	0.351143	1.3	0.0212396	Rn.14542	NM_024355	chr10q32.1
1387234_at	Azgp1	alpha-2-glycoprotein 1, zinc	-1.9	0.00325828	1.2	0.295295	2.3	0.000147224	Rn.5007	NM_012826	chr12q11
1373014_at	B3gat3	beta-1,3-glucuronyltransferase 3 (glucuronosyltransferase I)	1.1	0.580058	-1.1	0.32807	-1.3	0.0428147	Rn.2058	XM_238155	chr1q43
1387508_at	Baat	bile acid-Coenzyme A: amino acid N-acyltransferase	1.1	0.931271	3	5.66822e-05	2.8	4.2107e-05	Rn.11129	NM_017300	chr5q22
1369256_at	Bace	beta-site APP cleaving enzyme	1.2	0.298286	1.3	0.0463871	1.1	0.592078	Rn.48895	NM_019204	chr8q22
1370313_at	Bach	brain acyl-CoA hydrolase	-1	0.986038	-1.5	0.0164968	-1.5	0.0153369	Rn.6024	NM_013214	chr5q36
1370823_at	Bambi	BMP and activin membrane-bound inhibitor	1.2	0.619152	-1.3	0.230038	-1.5	0.0290091	Rn.25267	NM_139082	chr17q12.1
1369310_at	Basp1	brain abundant, membrane attached signal protein 1	1.5	0.116546	-2.4	0.000923347	-3.7	2.28974e-05	Rn.37779	NM_022300	chr2q22
1398350_at	Basp1	brain abundant, membrane attached signal protein 1	1.6	0.100869	-2.5	0.000622702	-4	1.74384e-05	Rn.37779	NM_022300	chr2q22
1388158_at	Bat1a	HLA-B-associated transcript 1A	-1.1	0.572881	-1.4	0.0291421	-1.2	0.205689	Rn.3516	NM_133300	chr20p12
1386928_at	Bcat2	branched chain aminotransferase 2, mitochondrial	-1.2	0.438308	1.2	0.130449	1.5	0.0076122	Rn.981	NM_022400	chr1q22
1370842_at	Bckdk	branched chain keto acid dehydrogenase kinase	1.3	0.0468877	-1.2	0.150922	-1.5	0.000680394	Rn.31976	NM_019244	chr1q36
1374837_at	Bcl7c	B-cell CLL/lymphoma 7C	1.1	0.682316	-1.3	0.236773	-1.4	0.0380818	Rn.92046	XM_215076	chr1q36
1368387_at	Bdh	3-hydroxybutyrate dehydrogenase (heart, mitochondrial)	1.3	0.180453	-1.2	0.331771	-1.6	0.00743099	Rn.36635	NM_053995	chr11q22
1369415_at	Bhlhb2	basic helix-loop-helix domain containing, class B2	1.3	0.405902	-1.5	0.0782371	-1.9	0.00389486	Rn.81055	NM_053328	chr4q41
1368511_at	Bhlhb3	Basic helix-loop-helix domain containing, class B3	1.9	0.0994492	2.6	0.00615628	1.4	0.377745	Rn.10784	NM_133303	chr4q43
1390287_at	Bin2	bridging integrator 2	-1.2	0.40347	1.2	0.306919	1.4	0.0193233	Rn.47919	NM_001012223	chr7q36
1369773_at	Bmp3	bone morphogenetic protein 3	-1.4	0.0416819	-1.1	0.604934	1.3	0.0869752	Rn.53974	NM_017105	chr14p22
1388201_at	Bmp6	bone morphogenetic protein 6	1.4	0.0290313	1.2	0.115649	-1.1	0.426148	Rn.40476	NM_013107	chr17p12
1388920_at	Bmp6	bone morphogenetic protein 6	1.4	0.040472	1.3	0.109354	-1.1	0.524624	Rn.40476	NM_013107	chr17p12
1389403_at	Bmp7	bone morphogenetic protein 7	1.3	0.0489108	1.1	0.579159	-1.2	0.109779	Rn.18030	XM_342591	chr3q42
1390133_at	Bnip2	BCL2/adenovirus E1B 19kDa-interacting protein 1, NIP2	-1.3	0.171532	-1.5	0.00415932	-1.2	0.16752	Rn.13297	XM_217191	chr8q24
1381995_at	Brunol4	bruno-like 4, RNA binding protein (Drosophila)	1.1	0.740347	1.3	0.0356334	1.2	0.137222	Rn.23878	XM_226107	chr18p12
1370892_at	C4a	complement component 4a	1.5	0.218203	-1.4	0.223494	-2.1	0.00514796	Rn.81052	NM_001002805 /// NM_031504	chr20p12
1367896_at	Ca3	carbonic anhydrase 3	-1.2	0.943088	3.8	0.092133	4.6	0.0456388	Rn.1647	NM_019292	chr2q23
1368437_at	Ca4	carbonic anhydrase 4	1.1	0.734614	1.4	0.0430056	1.3	0.172075	Rn.51389	NM_019174	chr10q26
1390807_at	Ca5b	carbonic anhydrase VB, mitochondrial	1	0.973443	-1.7	0.00203168	-1.8	0.00108646	Rn.22441	NM_001005551	chrXq21
1377573_at	Ca5b	carbonic anhydrase VB, mitochondrial	1.2	0.757875	-1.6	0.0938562	-1.9	0.0183316	Rn.22441	NM_001005551	chrXq21
1388097_at	Cacng5	calcium channel, voltage-dependent, gamma subunit 5	1.5	0.255892	-2.6	0.00143523	-3.8	6.51889e-05	Rn.81219	NM_080693	chr10q32.1
1370201_at	Calb1	calbindin 1	-1.6	0.0293598	1.5	0.0361258	2.5	0.000137008	Rn.3908	NM_031984	chr5q13
1369936_at	Calm1	calmodulin 1	-1.1	0.774625	-1.3	0.0392261	-1.2	0.132034	Rn.4166	NM_031969	chr6q31-q32
1370873_at	Calm3	calmodulin 3	1.2	0.347928	-1.1	0.377855	-1.4	0.0212396	Rn.2892	NM_012518	chr1q22
1398750_at	Calr	calreticulin	1.1	0.591552	-1.2	0.282656	-1.3	0.0344191	Rn.974	NM_022399	chr19q11
1373790_at	Car14	carbonic anhydrase 14	1.7	0.0137973	1.9	0.00241264	1.1	0.666629	Rn.22786	XM_342297	chr2q34
1374039_at	Car14	carbonic anhydrase 14	1.7	0.00486764	1.9	0.000552222	1.1	0.427385	Rn.22786	XM_342297	chr2q34
1369262_at	Casp8	caspase 8	1.1	0.666415	1.4	0.0176355	1.2	0.0937718	Rn.54474	NM_022277	chr9q31
1369158_at	Casr	calcium-sensing receptor	-1.5	0.0305106	-2	0.000552222	-1.3	0.103137	Rn.10019	NM_016996	chr11q22
1373667_at	Ccbl1	cysteine conjugate-beta lyase	1.2	0.355255	-1.3	0.0709	-1.5	0.00276104	Rn.110564	NM_001013164	chr3p12
1369787_at	Cckar	cholecystokinin A receptor	1.3	0.108632	-1	0.877088	-1.3	0.0306803	Rn.10184	NM_012688	chr14q11
1371643_at	Ccnd1	cyclin D1	1.6	0.0106275	1.4	0.0486474	-1.2	0.407171	Rn.22279	NM_171992	chr1q42
1367764_at	Ccng1	cyclin G1	-1.3	0.203736	2	0.000515664	2.6	2.0364e-05	Rn.5834	NM_012923	chr10q12
1376570_at	Cct5	chaperonin subunit 5 (epsilon)	-1	0.920655	-1.3	0.0342856	-1.3	0.0574944	Rn.92645	NM_001004078	chr2q22
1369953_a_at	Cd24	CD24 antigen	-1.1	0.846313	-1.7	0.0238411	-1.6	0.0570127	Rn.6007	NM_012752	chr20q13
1367929_at	Cd59	CD59 antigen	-1	0.956443	-1.5	0.0401863	-1.5	0.0547889	Rn.1231	NM_012925	chr3q32
1367679_at	Cd74	CD74 antigen	1.5	0.0191611	-1	0.87423	-1.5	0.00480368	Rn.33804	NM_013069	chr18q12.1
1370034_at	Cdc25b	cell division cycle 25 homolog B	1.2	0.630618	1.6	0.0281054	1.4	0.165624	Rn.11312	NM_133572	chr3q36
1375910_at	Cdc42ep3	CDC42 effector protein (Rho GTPase binding) 3	-1.2	0.309508	1.1	0.457642	1.3	0.0250261	Rn.4040	XM_233815	chr6q11
1374357_at	Cdc91l1	CDC91 cell division cycle 91-like 1	-1	0.976017	-1.3	0.0410507	-1.3	0.0464045	Rn.40981	NM_181637	chr3q42
1386947_at	Cdh1	cadherin 1	-1.1	0.676555	-1.4	0.0256894	-1.3	0.130454	Rn.1303	NM_031334	chr19q12
1390822_at	Cdh16	cadherin 16	1	0.836963	-1.4	0.00290678	-1.4	0.000817077	Rn.3478	NM_001012055	chr19p14
1377402_at	Cdk10	cyclin-dependent kinase (CDC2-like) 10	1.5	0.0100785	-1	0.965372	-1.5	0.00385925	Rn.20472	NM_001025722	chr19q12
1372299_at	Cdkn1c	cyclin-dependent kinase inhibitor 1C (P57)	-1.1	0.757757	1.5	0.067738	1.7	0.0127572	Rn.92509	NM_001033757 /// NM_001033758 /// NM_182735	chr1q42
1368905_at	Ces2	carboxylesterase 2 (intestine, liver)	1.3	0.134512	1.6	0.00517634	1.2	0.258377	Rn.14535	NM_133586	chr1q55
1370363_at	Ces3	carboxylesterase 3	-1.9	0.00109588	-1	0.892913	1.9	0.000664711	Rn.34885	NM_133295	chr19p11
1379580_at	Chd6	chromodomain helicase DNA binding protein 6	-1.2	0.594723	-1.6	0.0362126	-1.3	0.229202	Rn.43055	XM_230814	chr3q42
1372056_at	Cklfsf6	Chemokine-like factor super family 6	1.1	0.900326	-1.4	0.0222632	-1.5	0.00763306	Rn.98431	NM_001007802	chr8q32
1368219_at	Clcn2	chloride channel 2	1.2	0.403712	-1.1	0.457805	-1.4	0.0379825	Rn.11073	NM_017137	chr11q23
1368765_at	Clcnk1	chloride channel K1	-1.3	0.10672	1.1	0.362627	1.5	0.00467045	Rn.88871	NM_053327	chr5q36
1372492_at	Cldn10	claudin 10	-1.2	0.372974	-1.4	0.00948533	-1.2	0.143336	Rn.99994	XM_214250	chr15q24
1369184_at	Cldn16	claudin 16	-1.1	0.575945	-1.6	0.00147542	-1.4	0.00950584	Rn.43852	NM_131905	chr11q22
1368115_at	Cldn3	claudin 3	1.4	0.149169	-1.2	0.389205	-1.6	0.00751	Rn.4513	NM_031700	---
1374104_at	Cldn5	claudin 5	1	0.946418	-1.3	0.0492956	-1.4	0.023948	Rn.17420	NM_031701	chr11p12
1390100_s_at	Clic1	Chloride intracellular channel 1	1.7	0.0854682	-1.1	0.7964	-1.8	0.0165188	Rn.116507	NM_001002807	---
1368235_at	Clk3	CDC-like kinase 3	1	0.981643	-1.3	0.0705376	-1.3	0.047589	Rn.10340	NM_134340	chr8q24
1367784_a_at	Clu	clusterin	3.1	0.000188814	1.3	0.278481	-2.4	0.000637015	Rn.1780	NM_053021	chr15p12
1374190_at	Clybl	citrate lyase beta like	1.2	0.45325	1.5	0.0278924	1.2	0.273604	Rn.137340	XM_240311	chr15q25
1368366_at	Cml2	Camello-like 2	-1.9	0.00275495	-1.6	0.0170803	1.2	0.33359	Rn.20565	NM_021668	chr4q34
1372132_at	Cndp2	CNDP dipeptidase 2 (metallopeptidase M20 family)	1.1	0.8084	-1.3	0.0419232	-1.4	0.00987118	Rn.98790	NM_001010920	chr18q12.3
1388143_at	Col18a1	collagen, type XVIII, alpha 1	1.5	0.0442099	-1.2	0.361403	-1.8	0.00193186	Rn.12030	XM_241632	chr20p12
1388459_at	Col18a1	collagen, type XVIII, alpha 1	1.2	0.441481	-1.4	0.0475419	-1.7	0.00271237	Rn.12030	XM_241632	chr20p12
1372439_at	Col4a1	procollagen, type IV, alpha 1	1.1	0.871909	-1.5	0.0375824	-1.6	0.0114879	Rn.53801	XM_214400	chr16q12.5
1373245_at	Col4a1	procollagen, type IV, alpha 1	1.3	0.0546329	-1.1	0.546813	-1.5	0.00449318	Rn.53801	XM_214400	chr16q12.5
1376955_at	Col4a4	procollagen, type IV, alpha 4	-1.1	0.909336	-1.4	0.0416318	-1.4	0.0777464	Rn.22075	NM_001008332	chr9q34
1370506_at	Coq7	demethyl-Q 7	1.1	0.724414	-1.3	0.0602528	-1.4	0.00973704	Rn.6981	NM_012785	chr1q35
1398769_at	Coro1b	coronin, actin-binding protein, 1B	1.1	0.59811	-1.2	0.324952	-1.3	0.0457041	Rn.2819	NM_019222	chr1q42
1388596_at	Cotl1	coactosin-like 1 (Dictyostelium)	1.4	0.218203	-1.2	0.305055	-1.7	0.0080066	Rn.98506	XM_341700	chr19q12
1386921_at	Cpe	carboxypeptidase E	1.2	0.763128	2.3	0.0187606	1.8	0.0648571	Rn.7149	NM_013128	chr16p13
1387503_at	Cpn1	carboxypeptidase N, polypeptide 1, 50kD	1.4	0.190711	1.8	0.00434359	1.3	0.156081	Rn.145303	NM_053526	chr1q54
1367742_at	Cpt1b	carnitine palmitoyltransferase 1b	1.2	0.524587	-1.6	0.0311455	-2	0.00228647	Rn.6028	NM_013200	chr7q34
1381968_at	Creg	cellular repressor of E1A-stimulated genes	-1.5	0.00615484	1.1	0.43732	1.7	0.000471889	Rn.8051	XM_213921	chr13q23
1375428_at	Creg	cellular repressor of E1A-stimulated genes	-1.3	0.137839	1.1	0.497291	1.4	0.0102383	Rn.8051	XM_213921	chr13q23
1368381_at	Crtac1	cartilage acidic protein 1	1	0.984263	1.4	0.0123182	1.4	0.0114877	Rn.107122	XM_574670	chr1q54
1369446_at	Cry2	cryptochrome 2 (photolyase-like)	1.1	0.497611	1.5	0.0041608	1.3	0.0387437	Rn.144653	NM_133405	chr3q24
1374628_at	Cryz	crystallin, zeta	-1.2	0.519733	-1.5	0.0103398	-1.3	0.0953899	Rn.6746	NM_001012183	chr2q45
1398286_at	Csad	cysteine sulfinic acid decarboxylase	-1	0.959086	-1.7	0.0127072	-1.6	0.0154439	Rn.43232	NM_021750	chr7q36
1369828_at	Csf2rb1	colony stimulating factor 2 receptor, beta 1, low-affinity (granulocyte-macrophage)	-1.2	0.657597	1.5	0.0430869	1.8	0.00517226	Rn.42930	NM_133555 /// XM_579625	chr7q34
1389974_at	Csnk2a1	Casein kinase II, alpha 1 polypeptide	-2.1	0.00531392	1.1	0.739337	2.3	0.000936566	Rn.4231	NM_053824	chr3q41
1387170_at	Csnk2a1	casein kinase II, alpha 1 polypeptide	1.6	0.00593287	-1	0.953366	-1.6	0.00223779	Rn.4231	NM_053824	chr3q41
1398250_at	Cte1	cytosolic acyl-CoA thioesterase 1	-1	0.981603	-1.7	0.00313715	-1.7	0.00295398	Rn.11326	NM_031315	chr6q31
1367631_at	Ctgf	connective tissue growth factor	2.3	0.0185836	-1.3	0.49642	-2.9	0.00129026	Rn.17145	NM_022266	chr1p12
1367646_at	Ctsb	Cathepsin B	1.3	0.147473	1.3	0.0496607	1	0.881182	Rn.100909	NM_022597	chr15p12
1373258_at	Ctsf	cathepsin F	1.2	0.258279	1.4	0.0415101	1.1	0.606226	Rn.25087	NM_001034110	chr1q43
1370245_at	Ctsl	cathepsin L	-1	0.949096	1.6	0.0168081	1.6	0.00755329	Rn.1294	NM_013156	chr17p14
1370123_a_at	Cttn	cortactin isoform B	1.1	0.656138	1.3	0.0278984	1.2	0.149674	Rn.107869	NM_021868	chr1q41-q42
1376368_at	Cuedc2	CUE domain containing 2	1.3	0.14918	-1.1	0.779767	-1.3	0.0296261	Rn.19673	XM_215274	chr1q54
1372138_at	Cutl1	Cut-like 1 (Drosophila)	1	0.995941	-1.2	0.0598444	-1.2	0.049857	Rn.10455	XM_347163	chr12q12
1368200_at	Cx3cl1	chemokine (C-X3-C motif) ligand 1	1.1	0.838505	-1.5	0.00993222	-1.6	0.00257625	Rn.107266	NM_134455	chr19p12
1370097_a_at	Cxcr4	chemokine (C-X-C motif) receptor 4	1	0.97661	1.4	0.00434359	1.4	0.00432659	Rn.44431	NM_022205	chr13q12
1368571_at	Cyln2	cytoplasmic linker 2	-1.1	0.572881	-1.4	0.0184446	-1.2	0.137167	Rn.10893	NM_021997	chr12q12
1387328_at	Cyp2c	Cytochrome P450, subfamily IIC (mephenytoin 4-hydroxylase)	1.9	0.526686	-6.9	0.00575657	-13.5	0.000492403	Rn.10870	NM_019184	chr1q53
1367988_at	Cyp2c23	cytochrome P450, family 2, subfamily c, polypeptide 23	1	0.945861	1.3	0.0405099	1.2	0.0594604	Rn.2184	NM_031839	chr1q54
1367917_at	Cyp2d26	cytochrome P450, family 2, subfamily d, polypeptide 26	1	0.904855	1.6	0.00440632	1.5	0.00743099	Rn.91355	NM_012730	chr7q34
1370377_at	Cyp2d9	cytochrome P450, family 2, subfamily d, polypeptide 9	2.1	0.188535	-1.5	0.413302	-3.3	0.0108714	Rn.91133	NM_153313 /// NM_173304	chr7q34
1367871_at	Cyp2e1	cytochrome P450, family 2, subfamily e, polypeptide 1	-1.2	0.496471	1.8	0.00247628	2.2	0.000226045	Rn.1372	NM_031543	---
1370397_at	Cyp4a14	cytochrome P450, family 4, subfamily a, polypeptide 14	-1.9	0.00247267	-1.1	0.520945	1.7	0.00581284	Rn.33492	NM_175760	chr5q36
1368290_at	Cyr61	cysteine rich protein 61	1.4	0.180453	-1.2	0.498361	-1.7	0.014079	Rn.22129	NM_031327	chr2q44
1371430_at	Dag1	dystroglycan 1	-1.1	0.782682	-1.3	0.0476396	-1.2	0.157177	Rn.36260	XM_343483	chr8q32
1372794_at	Dapk2	death-associated kinase 2	2	0.043222	1.2	0.65045	-1.7	0.0763702	Rn.98325	NM_001013109	chr8q24
1387874_at	Dbp	D site albumin promoter binding protein	3.4	0.0007724	4.1	0.000168067	1.2	0.567535	Rn.11274	NM_012543	---
1373201_at	Dbt	Dihydrolipoamide branched chain transacylase E2	-1.4	0.261967	1.3	0.275999	1.8	0.00851084	Rn.79735	XM_342328	chr2q41
1367659_s_at	Dci	dodecenoyl-coenzyme A delta isomerase	1.1	0.7599	-1.4	0.0718142	-1.6	0.013947	Rn.80835	NM_017306	chr10q12
1370774_at	Dcm5	Dcm5 protein	1.1	0.74769	1.3	0.0310987	1.2	0.11665	Rn.81019	---	chr2q42
1390185_at	Dcps	mRNA decapping enzyme	1.6	0.00615484	1.1	0.481868	-1.4	0.0188534	Rn.144684	NM_153302	chr8q21
1368064_a_at	Ddc	dopa decarboxylase	1.6	0.0253928	2.7	0.000102317	1.7	0.00791434	Rn.11064	NM_012545	chr14q21
1367793_at	Ddt	D-dopachrome tautomerase	1	0.917671	1.3	0.0399183	1.2	0.0703045	Rn.3464	NM_024131	chr20p12
1399123_at	Ddx26	DEAD/H (Asp-Glu-Ala-Asp/His) box polypeptide 26	-1.3	0.124128	-1.4	0.0252045	-1.1	0.711066	Rn.139089	XM_341337	chr15p12
1369660_at	Defb1	defensin beta 1	-1.3	0.230009	1.1	0.420904	1.4	0.0147072	Rn.31800	NM_031810	chr16p
1367770_at	Degs	degenerative spermatocyte homolog (Drosophila)	1.4	0.013065	-1.1	0.306919	-1.5	0.000497238	Rn.34792	NM_053323	chr13q26
1387265_at	Dgkg	diacylglycerol kinase, gamma	1.2	0.627553	1.6	0.0253623	1.3	0.152211	Rn.10544	NM_013126	chr11p11
1367745_at	Dgkz	diacylglycerol kinase zeta	-1.1	0.595883	-1.4	0.0419232	-1.2	0.260657	Rn.11208	NM_031143	chr3q24
1372613_at	Dhrs6	dehydrogenase/reductase (SDR family) member 6	1.6	0.0413106	1.5	0.0315957	-1	0.926503	Rn.3651	XM_215705	chr2q43
1390172_at	Dhtkd1	dehydrogenase E1 and transketolase domain containing 1	-1.1	0.308025	1.5	0.000923347	1.7	5.36452e-05	Rn.13539	NM_001025720	chr17q12.3
1387802_at	Dlgap1	discs, large (Drosophila) homolog-associated protein 1	-1	0.95287	1.6	0.00110091	1.6	0.000526798	Rn.90059	NM_022946	chr9q38
1368852_at	Dnaja1	DnaJ-like protein	-1.2	0.660971	-1.5	0.0205716	-1.3	0.110346	Rn.64562	NM_022934	chr5q22
1398819_at	Dnaja1	DnaJ-like protein	-1.1	0.862029	-1.4	0.0310987	-1.3	0.0701682	Rn.64562	NM_022934	chr5q22
1378392_at	Dnaja3	DnaJ (Hsp40) homolog, subfamily A, member 3	-1.9	0.000221054	-1.2	0.239048	1.6	0.00104154	Rn.138645	XM_340755	chr10q12
1388722_at	Dnajb1	DnaJ (Hsp40) homolog, subfamily B, member 1	-1.1	0.76498	-1.6	0.000386862	-1.5	0.000811837	Rn.128947	XM_341663	chr19q11
1389308_at	Dnajb11	DnaJ (Hsp40) homolog, subfamily B, member 11	-1	0.944153	-1.3	0.0430218	-1.3	0.0661376	Rn.14603	NM_001015021	chr11q23
1387116_at	Dnajb9	DnaJ (Hsp40) homolog, subfamily B, member 9	1.1	0.782682	1.4	0.0349865	1.3	0.112495	Rn.29778	NM_012699	chr6q16-q23
1373402_at	Dnajc14	DnaJ (Hsp40) homolog, subfamily C, member 14	1.2	0.38169	-1.2	0.331037	-1.4	0.0197484	Rn.114340	NM_053690	chr7q11
1369714_at	Dnajc14	DnaJ (Hsp40) homolog, subfamily C, member 14	1.3	0.105962	-1.1	0.338651	-1.5	0.00419314	Rn.114340	NM_053690	chr7q11
1388785_at	Dnalc4	dynein, axonemal, light chain 4	1.2	0.51346	-1.2	0.20692	-1.5	0.0166801	Rn.3257	NM_001009666	chr7q34
1368084_at	Dnase1	deoxyribonuclease I	-1.9	0.00163059	1.4	0.0519377	2.6	2.0364e-05	Rn.6077	NM_013097	chr10q12
1369976_at	Dnclc1	dynein, cytoplasmic, light chain 1	-1.1	0.801585	-1.4	0.0182222	-1.3	0.0529475	Rn.35769	NM_053319	chr12q16
1372300_at	Dok4	docking protein 4	1	0.956422	-1.6	0.0252673	-1.7	0.0120118	Rn.139399	XM_341642	chr19p12
1367966_at	Dpp3	dipeptidylpeptidase 3	1	0.901226	-1.3	0.00812688	-1.4	0.00270204	Rn.10902	NM_053748	chr3q41
1368163_at	Dpp4	dipeptidylpeptidase 4	1.6	0.00948514	-1.1	0.607621	-1.8	0.00105885	Rn.91364	NM_012789	chr3q21
1387084_at	Dpp4	dipeptidylpeptidase 4	1.3	0.191481	-1.1	0.640805	-1.5	0.0255027	Rn.91364	NM_012789	chr3q21
1367722_at	Dpp7	dipeptidylpeptidase 7	2.1	0.00189794	1.5	0.0358767	-1.4	0.112917	Rn.3363	NM_031973	chr3p13
1373947_at	Dpt	dermatopontin	1.1	0.786226	1.5	0.0419232	1.4	0.135669	Rn.8396	XM_213925	chr13q23
1376576_at	Dusp11	dual specificity phosphatase 11 (RNA/RNP complex 1-interacting)	1	0.956443	-1.4	0.0497992	-1.4	0.02641	Rn.24649	NM_001025650	chr4q34
1382778_at	Dusp6	Dual specificity phosphatase 6	-1.7	0.0241395	-1.9	0.00575657	-1.1	0.783049	Rn.4313	NM_053883	chr7q13
1377064_at	Dusp6	dual specificity phosphatase 6	-1.2	0.440233	-1.8	0.00536085	-1.4	0.0633894	Rn.4313	NM_053883	chr7q13
1387024_at	Dusp6	dual specificity phosphatase 6	-1.3	0.290895	-1.9	0.00422892	-1.4	0.0934848	Rn.4313	NM_053883	chr7q13
1370183_at	Dyrk1a	dual-specificity tyrosine-(Y)-phosphorylation regulated kinase 1A	-1.1	0.751892	-1.3	0.0375285	-1.2	0.138294	Rn.9354	NM_012791	chr11q11
1386885_at	Ech1	enoyl coenzyme A hydratase 1, peroxisomal	1.1	0.82627	-1.3	0.069603	-1.4	0.0182417	Rn.6148	NM_022594	chr1q21
1367829_at	Echs1	enoyl Coenzyme A hydratase, short chain, 1, mitochondrial	-1.2	0.283826	1.2	0.352795	1.5	0.0147055	Rn.6847	NM_078623	chr1q41
1368325_at	Egf	epidermal growth factor	-1.3	0.508583	-2.4	0.00286335	-1.8	0.0249119	Rn.6075	NM_012842	chr2q42-q43
1368321_at	Egr1	early growth response 1	-1.7	0.678002	-5.3	0.023322	-3	0.116235	Rn.9096	NM_012551	chr18q
1372317_at	Ehd1	EH-domain containing 1	1.3	0.198371	-1.1	0.672473	-1.4	0.0298465	Rn.8141	XM_219529	chr1q43
1367714_at	Eif2b2	eukaryotic translation initiation factor 2B, subunit 2 beta	1.4	0.0477708	1.1	0.809801	-1.3	0.0492421	Rn.5910	NM_032058	chr6q31
1368967_at	Eif2b3	eukaryotic translation initiation factor 2B, subunit 3 gamma	1.3	0.0643176	1.4	0.0135529	1.1	0.7438	Rn.10577	NM_133609	chr5q36
1371936_at	Eif4a1	eukaryotic translation initiation factor 4A1	1.1	0.657597	-1.2	0.166478	-1.3	0.0217017	Rn.91523	NM_199372	chr10q24
1388322_at	Eif4g1	eukaryotic translation initiation factor 4 gamma, 1	1.1	0.482538	-1.2	0.168145	-1.4	0.0114486	Rn.109207	XM_213569	chr11q23
1373364_at	Eif4g3	eukaryotic translation initiation factor 4 gamma, 3	-1.2	0.227425	-1.3	0.0415101	-1.1	0.654364	Rn.71377	XM_216563	chr5q36
1387819_at	Ela1	elastase 1, pancreatic	-3.2	2.55226e-06	1	0.949047	3.2	2.02793e-06	Rn.6044	NM_012552	chr7q36
1367575_at	Eno1	enolase 1, alpha	1.2	0.516695	-1.3	0.0804316	-1.5	0.00600056	Rn.129072	NM_012554 /// XM_575652	chr5q36 /// chr4q42
1388926_at	Enpp5	Ectonucleotide pyrophosphatase/phosphodiesterase 5	1.4	0.0330126	1.7	0.000552222	1.2	0.105743	Rn.17107	NM_001012744	chr9q12
1370845_at	Entpd2	ectonucleoside triphosphate diphosphohydrolase 2	1.4	0.0574455	-1.5	0.0170803	-2.1	0.000124842	Rn.8276	NM_172030	chr3p13
1369212_s_at	Epb4.1l1	erythrocyte protein band 4.1-like 1	1.3	0.156066	-1.1	0.743022	-1.3	0.0275301	Rn.20361	NM_021681 /// NM_172090	chr3q42
1368515_at	Epb4.1l3	erythrocyte protein band 4.1-like 3	1.1	0.614423	1.5	0.0133571	1.3	0.0861209	Rn.19026	NM_053927	chr9q38
1370503_s_at	Epb4.1l3	erythrocyte protein band 4.1-like 3	1.5	0.117748	1.7	0.010911	1.2	0.474257	Rn.19026	NM_053927	chr9q38
1387669_a_at	Ephx1	epoxide hydrolase 1	-1.1	0.814374	1.6	0.0107242	1.8	0.00253792	Rn.3603	NM_001034090 /// NM_012844	chr13q26
1369663_at	Ephx2	epoxide hydrolase 2, cytoplasmic	-8.3	4.53101e-08	1.1	0.701835	9.1	2.63843e-08	Rn.54495	NM_022936	chr15p12
1372654_at	Eps8l2	EPS8-like 2	-1	0.889615	-1.3	0.0441605	-1.2	0.0931431	Rn.23793	XM_341958	chr1q41
1387813_at	Erbb2	v-erb-b2 erythroblastic leukemia viral oncogene homolog 2, neuro/glioblastoma derived oncogene homolog	-1.1	0.889615	1.3	0.0441956	1.4	0.0151624	Rn.93966	NM_017003	chr10q32.1
1370007_at	Erp70	protein disulfide isomerase related protein (calcium-binding protein, intestinal-related)	1.5	0.00579509	-1.1	0.697945	-1.6	0.000917602	Rn.39305	NM_053849	chr4q24
1368774_a_at	Espn	espin	1.2	0.440613	-2	0.00111807	-2.5	0.00010311	Rn.91373	NM_019622	chr5q36
1375908_at	Eva	epithelial V-like antigen	1.1	0.876834	-1.3	0.118345	-1.4	0.0426301	Rn.8193	XM_236197	chr8q22
1372688_at	Exosc7	exosome component 7	1.2	0.203122	1.3	0.0460537	1.1	0.738059	Rn.45886	XM_236745	chr8q32
1371611_at	Ext2	exostoses (multiple) 2	1.4	0.0421737	-1.1	0.499614	-1.6	0.00295398	Rn.2878	XM_230303	chr3q24
1368442_at	F2	coagulation factor 2	2.1	0.0253216	1.3	0.452714	-1.6	0.0862389	Rn.54498	NM_022924	chr3q24
1367899_at	F2r	coagulation factor II (thrombin) receptor	-1.4	0.0898258	1	0.937433	1.4	0.0301483	Rn.2609	NM_012950	chr2q12
1369182_at	F3	coagulation factor 3	2.2	0.00214728	1.1	0.640805	-1.9	0.00314552	Rn.9980	NM_013057	chr2q41
1368271_a_at	Fabp4	fatty acid binding protein 4, adipocyte	1.1	0.956776	2.2	0.0475419	2.1	0.0677403	Rn.4258	NM_053365	chr2q23
1370281_at	Fabp5	fatty acid binding protein 5, epidermal	-1	0.980876	-3.2	0.000515664	-3.1	0.000450675	Rn.98269	NM_145878	---
1368453_at	Fads2	fatty acid desaturase 2	-1	0.963075	1.2	0.0693025	1.3	0.0391689	Rn.35189	NM_031344	chr1q43
1388470_at	Fbxo9	f-box only protein 9	1.2	0.57215	-1.3	0.179493	-1.6	0.0167895	Rn.144900	NM_001011998	chr8q31
1387885_at	Fcgrt	Fc receptor, IgG, alpha chain transporter	1.4	0.0511918	1	0.929392	-1.4	0.0326718	Rn.15845	NM_033351	chr1q22
1368114_at	Fgf13	fibroblast growth factor 13	1.1	0.906847	-1.5	0.0416318	-1.6	0.0154914	Rn.15709	NM_053428	chrXq36
1372447_at	Fgfr1	Fibroblast growth factor receptor 1	1.1	0.872859	-1.4	0.0832601	-1.5	0.0286184	Rn.127461	NM_024146 /// XR_000310	chr16q12.4 /// chr4q24
1367670_at	Fh1	fumarate hydratase 1	1.1	0.482538	1.3	0.0439984	1.1	0.368254	Rn.29782	NM_017005	chr13q25
1390049_at	Fhl1	four and a half LIM domains 1	1.3	0.559773	-1.6	0.117161	-2.1	0.0102963	Rn.54261	NM_001033926 /// NM_145669	chrXq36
1370132_at	Fkbp1b	FK506 binding protein 1b	1.2	0.273085	-1.1	0.616797	-1.3	0.0368963	Rn.46439	NM_022675	---
1389844_at	Fkbp4	FK506 binding protein 4	-1	0.99136	-1.4	0.0238411	-1.4	0.0212396	Rn.23741	XM_342763	chr4q42
1373757_at	Fln29	FLN29 gene product	1.2	0.353626	-1.2	0.198403	-1.4	0.00830904	Rn.16272	XM_341086	chr12q16
1369087_at	Flt1	FMS-like tyrosine kinase 1	-1	0.934237	1.3	0.0161422	1.4	0.00672154	Rn.10239	NM_019306	chr12p11
1368304_at	Fmo3	Flavin containing monooxygenase 3	-1.8	0.00247267	-1.6	0.0137714	1.2	0.350999	Rn.28357	NM_053433	chr13q22
1374726_at	Fndc1	fibronectin type III domain containing 1	1	0.976316	1.6	0.0416318	1.6	0.0471944	Rn.20633	XM_217792	chr1q11
1374969_at	Foxd4	forkhead box D4	-1.2	0.45325	1.2	0.351207	1.5	0.0300723	Rn.108090	XM_574644	chr1q51
1374103_at	Freq	Frequenin homolog (Drosophila)	-1.2	0.265319	-1.3	0.0270419	-1.1	0.454647	Rn.62653	NM_024366	chr3p12
1373615_at	Frzb	frizzled-related protein	1.3	0.264813	1.5	0.0415101	1.1	0.596216	Rn.12034	XM_215757	chr3q24
1387843_at	Fst	follistatin	1.2	0.758826	-1.5	0.212171	-1.8	0.0471944	Rn.2743	NM_012561	chr2q16
1368378_at	Fthfd	formyltetrahydrofolate dehydrogenase	-1.2	0.24134	1.3	0.0550268	1.6	0.0012893	Rn.2328	NM_022547	---
1368977_a_at	Fxc1	fractured callus expressed transcript 1	1.5	0.0594883	-1.1	0.750687	-1.6	0.00950816	Rn.144612	NM_053371	chr1q33
1370248_at	Fxyd6	FXYD domain-containing ion transport regulator 6	-1.2	0.305395	-1.4	0.0375285	-1.1	0.504584	Rn.839	NM_022005	chr8q22
1369103_at	Fyn	fyn proto-oncogene	-1.2	0.148294	-1.3	0.0274457	-1.1	0.681229	Rn.19361	NM_012755	chr20q13
1388395_at	G0s2	G0/G1 switch gene 2	1.3	0.461358	-1.6	0.069603	-2.1	0.00422371	Rn.1040	NM_001009632	chr13q27
1367856_at	G6pdx	glucose-6-phosphate dehydrogenase	-1.2	0.355255	-1.3	0.0164643	-1.1	0.245955	Rn.11040	NM_017006	chrXq37
1398272_at	Galgt1	UDP-N-acetyl-alpha-D-galactosamine	-1.1	0.853021	-1.8	0.00119595	-1.7	0.00238771	Rn.10119	NM_022860	chr7q22
1368253_at	Gamt	guanidinoacetate methyltransferase	1.4	0.0341073	1.1	0.506849	-1.3	0.0967201	Rn.33890	NM_012793	chr7q11
1368288_at	Gc	group specific component	1.6	0.271089	-2.5	0.0091924	-4	0.000309285	Rn.1437	NM_012564	chr14p22
1368289_at	Gc	group specific component	1.1	0.682316	-1.2	0.218661	-1.4	0.0344191	Rn.1437	NM_012564	chr14p22
1370522_at	Gcgr	glucagon receptor	-1	0.962901	-1.8	0.00279327	-1.7	0.00313899	Rn.11225	NM_172091 /// NM_172092	chr10q32.3
1370688_at	Gclc	glutamate-cysteine ligase, catalytic subunit	-1.2	0.609633	-1.6	0.0190508	-1.3	0.120712	Rn.8365	NM_012815	chr8q31
1375135_at	Gcn1l1	GCN1 general control of amino-acid synthesis 1-like 1	1.2	0.245658	-1.1	0.444469	-1.3	0.0170924	Rn.98494	XM_222242	chr12q16
1367991_at	Gcs1	glucosidase 1	1.1	0.731815	-1.4	0.029704	-1.6	0.0045701	Rn.22161	NM_031749	chr4q34
1368470_at	Ggh	gamma-glutamyl hydrolase	-1.4	0.172658	-1.7	0.00440632	-1.3	0.178805	Rn.10260	NM_012960	chr5q21
1368374_a_at	Ggt1	gamma-glutamyltransferase 1	1	0.845969	-1.4	0.00166389	-1.5	0.000492403	Rn.10010	NM_053840	---
1388887_at	Ggta1	Glycoprotein galactosyltransferase alpha 1, 3	1.2	0.265382	1.6	0.000552222	1.4	0.0087917	Rn.916	NM_145674	chr3p11
1372002_at	Gja1	gap junction membrane channel protein alpha 1	-1.4	0.0477708	-1.8	0.000552222	-1.3	0.0716458	Rn.10346	NM_012567	chr20q11
1387145_at	Gjb1	gap junction membrane channel protein beta 1	1.2	0.312436	1.5	0.00191209	1.3	0.0356541	Rn.10444	NM_017251	chrXq31
1376427_a_at	Gldc	glycine dehydrogenase	-1.4	0.260815	2	0.00395496	2.9	0.000147224	Rn.17101	XM_219785	chr1q52
1367705_at	Glrx1	glutaredoxin 1 (thioltransferase)	1.1	0.661364	1.5	0.0310987	1.3	0.161668	Rn.1484	NM_022278	chr2q11
1386908_at	Glrx1	glutaredoxin 1 (thioltransferase)	1.3	0.41173	1.6	0.0312807	1.3	0.33867	Rn.1484	NM_022278	chr2q11
1370200_at	Glud1	glutamate dehydrogenase 1	-1.2	0.469696	-1.3	0.0445278	-1.1	0.383571	Rn.55106	NM_012570	chr16p16
1386870_at	Glul	glutamine synthetase 1	1.1	0.609633	-1.1	0.30963	-1.3	0.0441007	Rn.32270	NM_017073	chr13q22
1386914_at	Gmpr	guanosine monophosphate reductase	1.2	0.471935	1.4	0.0361258	1.2	0.324818	Rn.3862	NM_057188	chr17p13
1367731_at	Gnb1	guanine nucleotide binding protein, beta 1	-1	0.954428	-1.5	0.00682492	-1.5	0.00830904	Rn.126047	NM_030987	chr5q36
1382105_at	Gnb5	guanine nucleotide binding protein, beta 5	1.4	0.0665308	-1	0.930879	-1.4	0.0212396	Rn.23042	NM_031770	chr8q24
1368957_at	Gng7	guanine nucleotide binding protein, gamma 7	1.6	0.00247267	1	0.813732	-1.5	0.00221755	Rn.11335	NM_024138	chr7q11
1387672_at	Gnmt	glycine N-methyltransferase	-1.1	0.93755	1.9	0.0091924	2	0.00374476	Rn.11142	NM_017084	chr9q12
1386933_at	Gp2	glycoprotein 2 (zymogen granule membrane)	7.3	7.35758e-07	1	0.900616	-7	9.74183e-07	Rn.11223	NM_134418	chr1q35
1387670_at	Gpd2	glycerol-3-phosphate dehydrogenase 2	-1.1	0.760309	-1.3	0.0463543	-1.2	0.165901	Rn.89705	NM_012736	chr3q21-q23
1369666_at	Gpd2	Glycerol-3-phosphate dehydrogenase 2	-1.1	0.851984	-1.6	0.0130148	-1.4	0.0289885	Rn.89705	NM_012736	chr3q21-q23
1387044_at	Gpha2	glycoprotein hormone alpha 2	-1	0.967316	2.2	0.00771308	2.3	0.00389568	Rn.22078	NM_133619	chr1q43
1371392_at	Gpi	glucose phosphate isomerase	1.1	0.417351	-1.1	0.317715	-1.3	0.021775	Rn.84435	NM_207592	chr1q21
1368187_at	Gpnmb	glycoprotein (transmembrane) nmb	1.2	0.630515	1.6	0.0104312	1.4	0.0640677	Rn.13778	NM_133298	chr4q24
1371696_at	Gpr56	G protein-coupled receptor 56	1.4	0.00569508	1.1	0.632007	-1.3	0.0102383	Rn.1677	NM_152242	chr19p13
1372383_at	Gpsm1	G-protein signalling modulator 1 (AGS3-like, C. elegans)	1.3	0.132441	-1.2	0.281696	-1.5	0.00385925	Rn.53933	NM_144745	chr3p13
1369113_at	Grem1	gremlin 1 homolog, cysteine knot superfamily (Xenopus laevis)	1.1	0.923717	2.4	0.00325998	2.2	0.00472481	Rn.42929	NM_019282	chr3q34
1370365_at	Gss	glutathione synthetase	1.5	0.0225403	-1.7	0.00139193	-2.5	1.22968e-05	Rn.1692	NM_012962	chr3q42
1386985_at	Gstm1	glutathione S-transferase, mu 1	1.1	0.799852	1.5	0.0419232	1.3	0.128016	Rn.93760	NM_017014	chr2q34
1389832_at	Gsto1	glutathione S-transferase omega 1	1.2	0.274716	1.3	0.0435357	1.1	0.600079	Rn.25166	NM_001007602	chr1q54
1388122_at	Gstp1	glutathione-S-transferase, pi 1 /// glutathione S-transferase, pi 2	-1.8	0.0269998	-1.8	0.0143955	-1	0.988753	Rn.87063	NM_012577 /// NM_138974	chr1q43 /// chr1q42
1368409_at	Gstt2	glutathione S-transferase, theta 2	1.2	0.590087	-1.2	0.255791	-1.4	0.0300258	Rn.87212	NM_012796	chr20p12
1370144_at	Gtpbp4	G protein-binding protein CRFG	-1.1	0.957046	-4.3	0.000596383	-4	0.000665735	Rn.106958	NM_053689 /// XM_344621 /// XM_574071	chr17q12.1
1387253_at	Guca2b	guanylate cyclase activator 2b	-1.2	0.658337	-1.5	0.0455495	-1.3	0.233768	Rn.97593	NM_022284	chr5q36
1368779_a_at	Gucy1b2	guanylate cyclase 1, soluble, beta 2	1.1	0.736757	-2.2	0.000552222	-2.5	0.000112689	Rn.10933	NM_012770	chr5q36
1372273_at	Gypc	glycophorin C (Gerbich blood group) /// similar to glycophorin C	-1.3	0.0819844	-1	0.997134	1.3	0.0383614	Rn.7693	NM_001013233 /// XM_574118	chr18p12
1370004_at	H2afy	H2A histone family, member Y	-1	0.947485	-1.3	0.0313221	-1.3	0.044939	Rn.11098	NM_017182	chr17p14
1368794_at	Haao	3-hydroxyanthranilate 3,4-dioxygenase	1.1	0.581648	-1.4	0.00918464	-1.6	0.000866025	Rn.48675	NM_020076	chr6q12
1370164_at	Hadha	hydroxyacyl-Coenzyme A dehydrogenase, alpha subunit	1.1	0.697514	-1.3	0.0985676	-1.4	0.0147515	Rn.3340	NM_130826	chr6q12
1367694_at	Hadhb	hydroxyacyl-Coenzyme A dehydrogenase, beta subunit	1.1	0.647967	-1.2	0.271059	-1.3	0.0395695	Rn.11253	NM_133618	chr6q14
1370237_at	Hadhsc	L-3-hydroxyacyl-Coenzyme A dehydrogenase, short chain	1.3	0.0665308	-1	0.985198	-1.3	0.0280293	Rn.92789	NM_057186	chr2q43
1369986_at	Hagh	hydroxyacyl glutathione hydrolase	1.2	0.320348	-1.3	0.0345812	-1.5	0.00116046	Rn.11048	NM_033349	chr10q12
1372087_at	Harpb64	hypertrophic agonist responsive protein B64	1.1	0.582664	-1.3	0.0492638	-1.4	0.0045701	Rn.8209	XM_216665	chr6q16
1370239_at	Hba-a1	hemoglobin alpha, adult chain 1 /// hemoglobin alpha 2 chain	2.5	0.000735182	2.6	0.000287082	1.1	0.832398	Rn.107334	NM_001007722 /// NM_013096	chr10q12
1370240_x_at	Hba-a1	hemoglobin alpha, adult chain 1 /// hemoglobin alpha 2 chain	2.4	0.000940164	2.8	0.000233308	1.1	0.629219	Rn.107334	NM_001007722 /// NM_013096	chr10q12
1367553_x_at	Hbb	hemoglobin beta chain complex	3.2	0.000669768	4.7	5.31264e-05	1.5	0.156081	Rn.144551	NM_033234	chr1q22
1371102_x_at	Hbb	hemoglobin beta chain complex	4.8	0.00212289	6.7	0.000316391	1.4	0.487001	Rn.144551	NM_033234	chr1q22
1372076_at	Hbxip	hepatitis B virus x interacting protein	1	0.981643	-1.4	0.0349787	-1.4	0.0217017	Rn.3763	XM_215674	chr2q34
1398859_at	Hdlbp	high density lipoprotein binding protein	-1	0.973693	-1.3	0.0415171	-1.3	0.0496762	Rn.8515	NM_172039	chr9q36
1374599_at	Herc1	hect (homologous to the E6-AP (UBE3A) carboxyl terminus) domain and RCC1 (CHC1)-like domain (RLD) 1	-1.1	0.775465	-1.3	0.0405134	-1.2	0.136277	Rn.77165	XM_236362	chr8q24
1374625_at	Hes6	hairy and enhancer of split 6 (Drosophila)	1.2	0.356534	1.5	0.00948528	1.2	0.151417	Rn.11980	NM_001013179	chr9q36
1372706_at	Hexb	hexosaminidase B	1.4	0.0998955	2	0.000386862	1.5	0.0166313	Rn.144826	NM_001011946	chr2q12
1390021_at	Hist1h2bh	histone 1, H2bh	-1.3	0.156813	-1.6	0.00184721	-1.3	0.0861209	---	---	chr17p11
1369728_at	Hist1h4m	histone 1, H4m	-1.4	0.218203	-1.6	0.0378994	-1.1	0.6467	---	XM_225382	chr17q11
1371959_at	Hist2h2aa	histone 2, H2aa /// similar to Hist2h2aa1 protein	-1.6	0.00615484	-1.8	0.000611468	-1.1	0.43348	Rn.8353	XM_345255 /// XM_574998	chr2q34
1367903_at	Hmox2	heme oxygenase (decycling) 2	1.2	0.492377	-1.2	0.26435	-1.4	0.0212396	Rn.10241	NM_024387	chr10q12
1387382_at	Hnmt	histamine N-methyltransferase	-1.3	0.771762	-6.8	0.000239064	-5.3	0.000454054	Rn.13145	NM_031044	chr3p13
1371505_at	Hnrpc	heterogeneous nuclear ribonucleoprotein C	-1.2	0.384572	-1.3	0.024451	-1.1	0.310054	Rn.101929	NM_001025633	chr15p14
1368188_at	Hpd	4-hydroxyphenylpyruvic acid dioxygenase	1.1	0.773517	1.4	0.0499634	1.3	0.172168	Rn.3664	NM_017233	chr12q16
1376191_at	Hpgd	15-hydroxyprostaglandin dehydrogenase	1.8	0.000260729	-1.4	0.00719281	-2.6	2.11804e-06	Rn.6386	NM_024390	chr16p11
1387631_at	Hpgd	15-hydroxyprostaglandin dehydrogenase	1.8	0.0232205	-1.4	0.175873	-2.5	0.000454054	Rn.6386	NM_024390	chr16p11
1368583_a_at	Hrg	histidine-rich glycoprotein	-1.2	0.77394	2	0.0344468	2.5	0.00672154	Rn.16100	NM_133428	chr11q23
1368102_at	Hsd11b2	hydroxysteroid 11-beta dehydrogenase 2	1.2	0.297686	-1.3	0.0342453	-1.5	0.00108561	Rn.10186	NM_017081	chr19q11-q12
1368051_at	Hsd17b12	smooth muscle-specific 17 beta-hydroxysteroid dehydrogenase type 3	-1.4	0.0289767	-1.6	0.00279327	-1.1	0.488305	Rn.2230	NM_032066	chr3q31
1387156_at	Hsd17b2	hydroxysteroid (17-beta) dehydrogenase 2	1.4	0.0766892	1.4	0.045988	-1	0.972275	Rn.10515	NM_024391	chr19q12
1388898_at	Hsp105	heat shock protein 105	-1.6	0.00734966	-1.5	0.0127323	1.1	0.711585	Rn.37805	NM_001011901	chr12p11
1370283_at	Hspa5	heat shock 70kD protein 5	1.1	0.814374	-1.4	0.0153484	-1.6	0.00357658	Rn.11088	NM_013083	chr3p11
1368195_at	Hspbap1	Hspb associated protein 1	1.6	0.128523	-1.1	0.667083	-1.8	0.0171088	Rn.37915	NM_134419	chr11q22
1388850_at	Hspca	heat shock protein 1, alpha	-1.2	0.40347	-1.4	0.0499634	-1.1	0.484726	Rn.106682	NM_175761	chr6q32
1372701_at	Hspca	heat shock protein 1, alpha	-1.2	0.51346	-1.4	0.0342856	-1.2	0.275038	Rn.106682	NM_175761	chr6q32
1390208_at	Htatip2	HIV-1 Tat interactive protein 2	-2.2	0.00189794	-1.7	0.0123301	1.3	0.290059	Rn.138436	XM_214927	chr1q22
1368870_at	Id2	Inhibitor of DNA binding 2, dominant negative helix-loop-helix protein	-1.5	0.0511918	-1.8	0.00264543	-1.2	0.328632	Rn.3272	NM_013060	chr6q16
1370333_a_at	Igf1	insulin-like growth factor 1	-1.6	0.00249251	-1.3	0.0477022	1.2	0.120833	Rn.6282	NM_178866	chr7q12-q13
1386872_at	Igf2r	insulin-like growth factor 2 receptor	1.4	0.144323	1.5	0.0392261	1.1	0.810385	Rn.270	NM_012756	chr1q11
1367652_at	Igfbp3	insulin-like growth factor binding protein 3	-1.4	0.524587	1.4	0.307731	1.9	0.0309854	Rn.26369	NM_012588	chr14q21
1371462_at	Igfbp4	insulin-like growth factor binding protein 4	1.2	0.555628	-1.3	0.275706	-1.6	0.0285297	Rn.112691	NM_001004274	chr10q31
1387625_at	Igfbp6	insulin-like growth factor binding protein 6	-1.1	0.666415	1.2	0.229544	1.3	0.0345275	Rn.6431	NM_013104	chr7q36
1370594_at	Igsf1	immunoglobulin superfamily, member 1	1.1	0.597492	1.3	0.0342856	1.2	0.21619	Rn.23738	NM_175763	chrXq36
1376733_at	Igsf11	immunoglobulin superfamily, member 11	1.2	0.40347	-1.2	0.424362	-1.4	0.0336299	Rn.20210	NM_001013120	chr11q21
1373105_at	Il1rl1l	interleukin 1 receptor-like 1 ligand	1.2	0.309873	-1.1	0.477082	-1.4	0.027196	Rn.36264	NM_001013432	chr8q13
1368134_a_at	Il4r	interleukin 4 receptor	1.2	0.602548	-1.3	0.0883167	-1.5	0.00920069	Rn.10471	NM_133380	chr1q36
1387366_at	Ilf3	interleukin enhancer binding factor 3	2.3	4.55387e-05	-1	0.99223	-2.3	2.03199e-05	Rn.120615	NM_053412	chr8q13
1368340_at	Impk	inositol polyphosphate multikinase	-1.3	0.246255	-1.5	0.0455495	-1.1	0.662582	Rn.15187	NM_134417	chr20p11
1377163_at	Inhbb	Inhibin beta-B	-1.1	0.802383	1.4	0.0378047	1.5	0.00846872	Rn.35074	XM_344130	chr13q11
1387078_at	Inpp4a	inositol polyphosphate-4-phosphatase, type 1	-1.2	0.400051	1.1	0.517825	1.3	0.0458379	Rn.11215	NM_031002	chr9q21
1371560_at	Irf3	interferon regulatory factor 3	-1	0.989086	-1.5	0.00139193	-1.5	0.00118214	Rn.1499	NM_001006969	chr1q22
1376845_at	isg12(b)	putative ISG12(b) protein	1.5	0.105962	-1.4	0.106809	-2	0.00108561	Rn.22509	XM_238467	chr6q32
1387144_at	Itga1	integrin alpha 1	-1.6	0.17403	1.2	0.611193	1.9	0.0196548	Rn.91044	NM_030994	chr2q16-q21
1371334_at	Itm2c	integral membrane protein 2C	-1	0.933425	-1.3	0.0232989	-1.3	0.0348872	Rn.8450	NM_001009674	chr9q35
1368725_at	Jag1	jagged 1	-1	0.998626	-1.9	0.0137525	-1.9	0.0105613	Rn.88804	NM_019147	chr3q36
1389528_s_at	Jun	v-jun sarcoma virus 17 oncogene homolog (avian)	-1.1	0.963163	-3	0.0461832	-2.8	0.0609991	Rn.93714	NM_021835	chr5q34.1
1387762_s_at	Jund	Jun D proto-oncogene	3.5	1.37933e-05	1	0.912396	-3.4	9.14482e-06	Rn.46225	NM_138875	chr16p14
1398253_at	Kap	kidney androgen regulated protein	1	0.93707	-1.8	0.00350636	-1.9	0.00138943	Rn.11143	NM_052802	chr4q43
1368242_at	Kcnb1	potassium voltage gated channel, Shab-related subfamily, member 1	1.2	0.191116	-1.1	0.474559	-1.4	0.0140915	Rn.26724	NM_013186	chr3q42
1376211_a_at	Kctd6	potassium channel tetramerisation domain containing 6	-1.2	0.343562	-1.4	0.0238411	-1.2	0.342748	Rn.105101	XM_223921	chr15p14
1370592_at	Keg1	kidney expressed gene 1	-1.5	0.257692	2	0.00969737	3	0.000309285	Rn.22745	NM_134330	chr1q43
1387375_at	Khk	ketohexokinase	1.1	0.585546	-1.3	0.0455495	-1.4	0.00424997	Rn.33324	NM_031855	---
1369361_at	Kl	Klotho	-2.2	0.00477526	1.1	0.877481	2.4	0.00121358	Rn.30061	NM_031336	chr12p12
1368249_at	Klf15	Kruppel-like factor 15	-1.2	0.591008	1.3	0.211858	1.6	0.0229166	Rn.22556	NM_053536	chr4q34
1387820_at	Klk7	kallikrein 7	-1.1	0.805922	-2	0.00103639	-1.8	0.00242009	Rn.144553	NM_012593	chr1q22
1368915_at	Kmo	kynurenine 3-monooxygenase (kynurenine 3-hydroxylase)	-1.2	0.265068	1.1	0.37538	1.4	0.0147755	Rn.35029	NM_021593	chr13q25
1388433_at	Krt1-19	keratin complex 1, acidic, gene 19	-4.4	0.0131868	-1.6	0.393037	2.7	0.0554957	Rn.9359	NM_199498	chr10q32.1
1373900_at	Krt2-7	keratin complex 2, basic, gene 7	1.1	0.87852	-1.5	0.0200338	-1.6	0.00615334	Rn.7913	XM_217035	chr7q36
1392926_at	Lama1	laminin, alpha 1	1.9	0.000503795	1	0.900195	-1.9	0.000290734	Rn.2807	XM_237536	chr9q37
1373210_at	Lamb1-1	laminin B1 subunit 1	-1	0.981643	-1.4	0.0416318	-1.3	0.0455748	Rn.48387	XM_216679	chr6q16
1388728_at	Laptm4b	lysosomal-associated protein transmembrane 4B	1.2	0.171326	-1.1	0.271668	-1.4	0.00480368	Rn.8123	NM_001013174	chr7q22
1387011_at	Lcn2	lipocalin 2	1.4	0.0285983	1.1	0.416698	-1.3	0.110278	Rn.11303	NM_130741	chr3p11
1370218_at	Ldhb	lactate dehydrogenase B	-1	0.947946	1.2	0.0781276	1.3	0.0396667	Rn.1785	NM_012595	chr4q44
1376746_at	Ldhd	lactate dehydrogenase D	1.2	0.369159	-1.5	0.00986239	-1.9	0.000474755	Rn.137462	NM_001008893	chr19q12
1382061_at	Ldhd	lactate dehydrogenase D	1.1	0.861801	-1.9	0.000386862	-2	0.000112689	Rn.137462	NM_001008893	chr19q12
1392932_at	Leng8	leukocyte receptor cluster (LRC) member 8	-1.1	0.7599	-1.4	0.0111323	-1.3	0.0390524	Rn.143803	XM_341785	chr1q12
1374876_at	Leprotl1	leptin receptor overlapping transcript-like 1	1.3	0.10672	-1	0.972618	-1.3	0.0456388	Rn.94288	NM_001013188	chr16q12.2-q12.3
1367628_at	Lgals1	lectin, galactose binding, soluble 1	-1.5	0.126898	1	0.891877	1.5	0.0384747	Rn.57	NM_019904	chr7q34
1368278_at	Lgals2	lectin, galactoside-binding, soluble 2	1.4	0.0171128	1.5	0.0034342	1.1	0.715777	Rn.2982	NM_133599	chr7q34
1387946_at	Lgals3bp	lectin, galactoside-binding, soluble, 3 binding protein	1.7	0.0349564	-1.2	0.511087	-2	0.00257625	Rn.3251	NM_139096	chr10q32.3
1369716_s_at	Lgals5	lectin, galactose binding, soluble 5 /// lectin, galactose binding, soluble 9	2.1	0.0054022	1.5	0.0748063	-1.4	0.174609	Rn.64588	NM_012976 /// NM_012977	chr10q25
1368430_at	Lgmn	legumain	1.4	0.0269998	1.4	0.0278618	-1	0.852548	Rn.44616	NM_022226	chr6q32
1388422_at	Lims2	LIM and senescent cell antigen like domains 2	1.8	0.00294851	1.1	0.483685	-1.6	0.00823236	Rn.115282	NM_001012163	chr18p12
1367865_at	Lkap	limkain b1	1.1	0.775343	-1.3	0.102948	-1.5	0.0218074	Rn.27366	NM_133421	chr10q11
1386965_at	Lpl	lipoprotein lipase	-2.7	3.45114e-05	-1.3	0.14171	2.1	0.000190301	Rn.3834	NM_012598	chr16p14
1368840_at	Lr8	LR8 protein	-1.2	0.652004	1.4	0.239299	1.7	0.0345275	Rn.26876	NM_134390	chr4q24
1372443_at	Lrp11	low density lipoprotein receptor-related protein 11	1.3	0.0820259	1.5	0.00514639	1.1	0.383225	Rn.40930	XM_238072	chr1p13
1384178_at	Lrrc4b	leucine rich repeat containing 4B	-1	0.997093	1.3	0.0456233	1.3	0.0379825	Rn.22207	XM_218615	chr1q22
1369949_at	Lu	Lutheran blood group (Auberger b antigen included)	-1.1	0.647999	-1.3	0.0455495	-1.2	0.243012	Rn.7003	NM_031752	chr1q21
1370401_at	Ly6b	lymphocyte antigen 6 complex, locus B	1.4	0.426736	-1.4	0.287493	-2	0.0189307	Rn.39703	NM_139257	chr7q34
1375894_at	Lztfl1	leucine zipper transcription factor-like 1	-1.1	0.858142	1.8	0.0043584	2	0.00120537	Rn.25212	NM_001024266	chr8q32
1371883_at	Maf	monocyte to macrophage differentiation-associated	1.8	0.00997398	-1	0.947596	-1.8	0.00351343	Rn.98664	NM_001007673	chr10q26
1388699_at	Man2b1	mannosidase 2, alpha B1	1.6	0.00374012	1.2	0.164335	-1.3	0.053157	Rn.102840	NM_199404	chr19q11
1368514_at	Maob	monoamine oxidase B	1.5	0.0468877	1.9	0.00111807	1.3	0.168412	Rn.6656	NM_013198	chrXq12
1371446_at	Mapkapk2	MAP kinase-activated protein kinase 2	-1.1	0.500009	-1.4	0.00434359	-1.3	0.0403441	Rn.6276	NM_178102	chr13q13
1387737_at	Mat2a	methionine adenosyltransferase II, alpha	-1.6	0.299427	-2.6	0.00573304	-1.6	0.118454	Rn.41420	NM_134351	chr4q33
1370320_at	Mawbp	MAWD binding protein	1.1	0.702139	1.5	0.0191291	1.3	0.0892817	Rn.2417	NM_138530	chr20p11
1371345_at	Mbd3	methyl-CpG binding domain protein 3	1.1	0.796689	-1.2	0.0455495	-1.3	0.0102383	Rn.145218	XM_343162	chr7q11
1375382_at	Mdc1	mediator of DNA damage checkpoint 1	-1.2	0.108632	1.1	0.374541	1.4	0.00511657	Rn.106312	XM_227971	chr20p12
1370870_at	Me1	malic enzyme 1	-1.6	0.048167	-1.8	0.004606	-1.2	0.493154	Rn.3519	NM_012600	chr8q31
1370067_at	Me1	malic enzyme 1	-1.4	0.183785	-1.6	0.0270715	-1.1	0.599187	Rn.3519	NM_012600	chr8q31
1389756_at	Melk	maternal embryonic leucine zipper kinase	1.2	0.777	-1.8	0.040674	-2.2	0.00808903	Rn.28232	XM_342828	chr5q22
1387158_at	Mep1b	meprin 1 beta	-1	0.973206	-1.4	0.0415101	-1.4	0.049857	Rn.3520	NM_013183	---
1375035_at	Mfn1	Mitofusin 1	-1	0.964028	1.7	0.0176047	1.7	0.00900899	Rn.16486	NM_138976	chr2q25
1368071_at	Mg87	Mg87 protein	1.5	0.0442099	1.6	0.00791591	1.1	0.67624	Rn.11802	NM_134410	chr13q26
1375247_at	Mgll	Monoglyceride lipase	-1.3	0.497611	-1.8	0.0216478	-1.4	0.195625	Rn.40396	NM_138502	chr4q34
1388644_at	Mgll	Monoglyceride lipase	-1.3	0.315634	-1.9	0.00541552	-1.4	0.108008	Rn.40396	NM_138502	chr4q34
1367858_at	Mmp11	matrix metalloproteinase 11	1.2	0.480388	1.6	0.0109621	1.3	0.113378	Rn.11123	NM_012980	chr20p12
1367860_a_at	Mmp14	matrix metalloproteinase 14 (membrane-inserted)	-1.3	0.167808	-1.4	0.0401863	-1.1	0.769162	Rn.10371	NM_031056	chr15p13
1369166_at	Mmp9	matrix metallopeptidase 9	1.5	0.0133066	1	0.937426	-1.4	0.00777157	Rn.10209	NM_031055	chr3q42
1398275_at	Mmp9	matrix metallopeptidase 9	2.2	0.00259676	-1.3	0.32807	-2.8	0.000144754	Rn.10209	NM_031055	chr3q42
1377051_at	Mpv17l	Mpv17 transgene, kidney disease mutant-like	-1.2	0.486384	-2	0.000836588	-1.6	0.00654553	Rn.22842	XM_340739	chr10q11
1372431_at	Mrpl12	ribosomal protein, mitochondrial, L12	1.2	0.411053	-1.3	0.0489264	-1.5	0.00253073	Rn.105932	NM_001029900	chr10q32.3
1383618_at	Mrpl38	mitochondrial ribosomal protein L38	1.2	0.154692	-1.1	0.412477	-1.4	0.00851084	Rn.34217	NM_001009369	chr10q32.3
1372619_at	Mrpl49	mitochondrial ribosomal protein L49	1.1	0.474073	-1.1	0.420308	-1.3	0.043432	Rn.153561	XM_219525	chr1q43
1372927_at	Mrpl50	mitochondrial ribosomal protein L50	-1.6	0.00345652	1	0.886611	1.6	0.000983305	Rn.1787	XM_342835	chr5q22
1367526_at	Mrps26	mitochondrial ribosomal protein S26	1.1	0.676218	-1.2	0.27907	-1.3	0.0461478	Rn.146036	NM_001013206	chr3q36
1371237_a_at	Mt1a	Metallothionein	-1.4	0.200897	1.4	0.0890908	1.9	0.00175598	Rn.16133	NM_138826	chr19p12
1368181_at	Mthfd1	methylenetetrahydrofolate dehydrogenase (NADP+ dependent)	1.1	0.685707	1.3	0.0416318	1.2	0.196934	Rn.1114	NM_022508	chr6q24
1374883_at	Mtmr7	myotubularin related protein 7	-1.5	0.0185327	-1.2	0.326786	1.3	0.106302	Rn.12785	XM_240417	chr16q12.1
1372457_at	Mtus1	mitochondrial tumor suppressor 1	-1.3	0.224176	1.2	0.329595	1.5	0.00950816	Rn.95344	XM_573915	chr16q12.1
1387972_at	Mucdhl	mucin and cadherin like	1.4	0.0317784	1.1	0.679586	-1.3	0.0502774	Rn.18860	NM_138525	chr1q41
1367925_at	Mvp	major vault protein	1.4	0.108632	-1	0.909367	-1.4	0.0345275	Rn.10028	NM_022715	chr1q36
1369202_at	Mx2	myxovirus (influenza virus) resistance 2	-1.1	0.785535	1.2	0.173993	1.3	0.0413265	Rn.10374	NM_134350	chr11q21
1372093_at	Mxi1	Max interacting protein 1	-2.7	0.000173317	-1.6	0.0227691	1.7	0.00741083	Rn.37510	NM_013160	chr1q55
1368963_at	Mxi1	Max interacting protein 1	-2.2	0.00124414	-1.5	0.0555367	1.5	0.0416558	Rn.37510	NM_013160	chr1q55
1369720_at	Myo1b	myosin Ib	-1.1	0.9203	1.4	0.0784545	1.5	0.0338989	Rn.36339	NM_053986	chr9q22
1387866_at	Myo9b	myosin IXb	1.1	0.875151	-1.3	0.124064	-1.3	0.044939	Rn.33782	NM_012984	chr16p14
1369100_at	Nalp6	angiotensin/vasopressin receptor	-1	0.973443	-2.4	7.08872e-05	-2.3	4.2107e-05	Rn.9669	XM_577848	chr1q41
1371872_at	Nap1l1	Nucleosome assembly protein 1-like 1	-1.4	0.119317	1.2	0.315079	1.8	0.00432659	Rn.18480	NM_053561	chr7q21
1372953_at	Ncald	neurocalcin delta	-1.3	0.0854682	-1.4	0.00735974	-1.1	0.456991	Rn.13744	NM_001024371	chr7q22
1383965_at	Ncbp2	nuclear cap binding protein subunit 2	1.3	0.312381	-1.5	0.0464	-2	0.0015506	Rn.63881	XM_213591	chr11q22
1372102_at	Ncor1	nuclear receptor co-repressor 1	1.3	0.160922	-1.1	0.785324	-1.4	0.0329039	Rn.24948	XM_577103	---
1372196_at	Ncor2	nuclear receptor co-repressor 2	-1.1	0.805648	-1.4	0.0375285	-1.3	0.109779	Rn.113362	XM_341072	chr12q15
1370229_at	Ndr4	N-myc downstream regulated 4	-2.5	0.000301242	1.6	0.0246691	4	4.88292e-06	Rn.81250	NM_031967	chr19p13
1371360_at	Ndrg1	N-myc downstream regulated gene 1	-1.6	0.00152205	-1.1	0.634369	1.5	0.00219662	Rn.20229	NM_001011991	chr7q33
1387121_a_at	Ndrg2	N-myc downstream regulated gene 2	-1.4	0.0132704	-1.1	0.521109	1.3	0.0345275	Rn.3407	NM_133583	chr15p14
1367845_at	Nef3	neurofilament 3, medium	1	0.997155	-2	0.0103398	-2	0.00777038	Rn.10971	NM_017029	chr15p12
1369081_at	Neu1	neuraminidase 1	1.1	0.805998	1.6	0.0020997	1.5	0.0054265	Rn.128560	NM_031522	chr20p12
1375684_at	Neu1	neuraminidase 1	-1.1	0.776657	1.2	0.171655	1.3	0.0387639	Rn.128560	NM_031522	chr20p12
1367961_at	Ngfg	nerve growth factor, gamma	-1.3	0.340678	-1.7	0.0232156	-1.3	0.336193	Rn.11331	NM_031523	chr1q22
1371518_at	Nid	Nidogen (entactin)	-1.1	0.963163	-2.8	0.00124127	-2.6	0.00130349	Rn.105658	XM_213954	chr17q12.1
1369669_at	Nln	neurolysin (metallopeptidase M3 family)	1.2	0.428632	1.5	0.0375285	1.2	0.370564	Rn.11029	NM_053970	chr2q13
1376734_at	Nov	Nephroblastoma overexpressed gene	-1.1	0.792481	1.2	0.122979	1.3	0.0300258	Rn.29042	NM_030868	chr7q31
1390430_at	Nr1d2	Nuclear receptor subfamily 1, group D, member 2	1.5	0.0769004	1.9	0.00253889	1.3	0.233711	Rn.10055	NM_147210	chr15p16
1370541_at	Nr1d2	nuclear receptor subfamily 1, group D, member 2	1.6	0.116861	1.8	0.017944	1.2	0.622822	Rn.10055	NM_147210	chr15p16
1389998_at	Nr2f2	Nuclear receptor subfamily 2, group F, member 2	-1.3	0.501161	-2	0.00509501	-1.5	0.047589	Rn.17815	NM_080778	chr1q31
1398826_s_at	Nr2f6	nuclear receptor subfamily 2, group F, member 6	1.1	0.572881	-1.4	0.0130026	-1.6	0.00110951	Rn.25840	NM_139113	chr16p14
1398252_at	Nrbf1	nuclear receptor binding factor 1	1.8	0.0183578	1.1	0.621435	-1.5	0.0345275	Rn.15375	NM_017209	chr5q36
1371412_a_at	Nrep	Neuronal regeneration related protein	1.5	0.230009	-2.4	0.00326349	-3.7	0.000112689	Rn.8180	NM_178096	chr18p12
1371211_a_at	Nrg1	Neuregulin 1	-1	0.977285	1.3	0.0222632	1.3	0.0129805	Rn.37438	NM_031588	chr16q12.3
1373577_at	Nrp	Neuropilin 1	-1.4	0.354036	-1.8	0.0222632	-1.3	0.318765	Rn.10815	NM_145098	chr19q12
1370570_at	Nrp1	Neuropilin 1	-1.1	0.882208	-1.9	0.00139193	-1.8	0.00242009	Rn.10815	NM_145098	chr19q12
1372607_at	Nubp2	nucleotide binding protein 2	1	0.868595	-1.2	0.136305	-1.3	0.0471944	Rn.42141	NM_001011891	chr10q12
1368436_at	Nudc	nuclear distribution gene C homolog (Aspergillus)	-1	0.980322	1.8	0.0401863	1.9	0.0251254	Rn.10413	NM_017271	chr5q36
1385248_a_at	Ogn	osteoglycin	-1	0.988292	2.3	0.00948528	2.3	0.0059761	Rn.103114	XM_214441	chr17p14
1370336_at	Okl38	pregnancy-induced growth inhibitor	-1.1	0.805225	-1.7	0.00879066	-1.5	0.0230368	Rn.15599	NM_138504	chr19q12
1369008_a_at	Olfm1	olfactomedin 1	-1.1	0.68526	1.2	0.170548	1.4	0.0251254	Rn.11005	NM_053573	chr3p12
1388092_at	Olr1493	olfactory receptor gene Olr1493	-1.2	0.394062	1.1	0.510991	1.3	0.0438504	Rn.111156	NM_001006609	chr10q24
1387197_at	Omd	osteomodulin	-1.1	0.372974	1.2	0.0419232	1.4	0.00176922	Rn.30124	NM_031817	chr17p14
1368091_at	Oplah	5-oxoprolinase (ATP-hydrolysing)	1.1	0.756508	-1.2	0.119081	-1.3	0.0239056	Rn.3066	NM_053904	chr7q34
1369743_a_at	P2rx4	purinergic receptor P2X, ligand-gated ion channel 4	1.3	0.525415	-1.4	0.299863	-1.8	0.029845	Rn.7176	NM_031594	chr12q16
1367635_at	P4hb	prolyl 4-hydroxylase, beta polypeptide	1.2	0.0671515	-1	0.935604	-1.3	0.0217918	Rn.4234	NM_012998	chr10q32.3
1387812_at	Pace4	Subtilisin - like endoprotease	-1.8	0.00657768	-1.2	0.504348	1.6	0.0183998	Rn.950	NM_012999	chr1q22
1374386_at	Pacsin1	Protein kinase C and casein kinase substrate in neurons 1	-1.1	0.908401	1.6	0.00724603	1.7	0.00253461	Rn.2569	NM_017294	chr20p12
1387034_at	Pah	phenylalanine hydroxylase	-1.3	0.280738	1.2	0.350272	1.6	0.0142458	Rn.1652	NM_012619	chr7q13
1389014_at	Pbef1	pre-B-cell colony enhancing factor 1	-1.1	0.871507	1.3	0.053526	1.4	0.0172597	Rn.7264	NM_177928	chr6q16
1367835_at	Pcsk1n	proprotein convertase subtilisin/kexin type 1 inhibitor	1.8	0.0181381	-1.3	0.224374	-2.4	0.000471889	Rn.25745	NM_019279	chrXq13
1370326_at	Pctk1	PCTAIRE-motif protein kinase 1	1	0.921609	-1.2	0.101374	-1.3	0.0451667	Rn.16871	NM_001004132 /// NM_031077	chrXq12
1369157_at	Pde3b	phosphodiesterase 3B	-1	0.990407	1.6	0.0307147	1.6	0.0212396	Rn.10322	NM_017229	chr1q34
1370569_at	Pde4d	phosphodiesterase 4D	-1	0.954967	1.3	0.035342	1.3	0.0171206	Rn.95959	NM_017032	chr2q16
1387373_at	Pde4dip	phosphodiesterase 4D interacting protein (myomegalin)	1	0.94514	1.7	0.00963802	1.6	0.0129407	Rn.48693	NM_022382	chr2q34
1371044_at	Pde7a	phosphodiesterase 7A	1.2	0.452025	1.7	0.00395496	1.4	0.043432	Rn.39142	XM_215540	chr2q24
1373748_at	Pdzrn3	PDZ domain containing RING finger 3	1.2	0.644	-1.3	0.171479	-1.6	0.0212396	Rn.3111	XM_232226	chr4q34
1371441_at	Pea15	phosphoprotein enriched in astrocytes 15	1.2	0.421706	-1.3	0.0368781	-1.6	0.0018964	Rn.7282	NM_001013231	chr13q24
1388339_at	Pea15	phosphoprotein enriched in astrocytes 15	1.2	0.585546	-1.4	0.120272	-1.7	0.0117906	Rn.7282	NM_001013231	chr13q24
1368016_at	Pecr	peroxisomal trans-2-enoyl-CoA reductase	2	0.0237197	-1.3	0.374425	-2.7	0.00108646	Rn.19267	NM_133299	chr9q33
1368303_at	Per2	period homolog 2 (Drosophila)	1.4	0.115097	2.1	0.000585808	1.5	0.0300723	Rn.25935	NM_031678	chr9q36
1379361_at	Pex11a	peroxisomal biogenesis factor 11A	-1.1	0.907376	-1.6	0.0349787	-1.5	0.0633406	Rn.14519	NM_053487	chr1q31
1371731_at	Pfkl	Phosphofructokinase, liver, B-type	-1.2	0.521775	1.4	0.0170803	1.7	0.00120537	Rn.4212	NM_013190	chr20p12
1388180_at	Phax	phosphorylated adaptor for RNA export	-1.3	0.187988	1.1	0.525625	1.5	0.0165206	Rn.10317	NM_173133	chr18q12.1
1371800_at	Phc2	polyhomeotic-like 2 (Drosophila)	1	0.880704	-1.2	0.0532828	-1.3	0.0178291	Rn.2428	XM_232751	chr5q36
1367811_at	Phgdh	3-phosphoglycerate dehydrogenase	1.4	0.38309	1.9	0.0148864	1.4	0.208662	Rn.6872	NM_031620	chr2q34
1367788_at	Phkg2	phosphorylase kinase, gamma 2 (testis)	1.1	0.53606	-1.2	0.185744	-1.3	0.0156429	Rn.11153	NM_080584	chr1q36
1374862_at	Phyhip	phytanoyl-CoA hydroxylase interacting protein	1.1	0.705448	1.4	0.024451	1.2	0.110346	Rn.11689	NM_001017376	chr15p11
1376795_at	Pik3ap1	phosphoinositide-3-kinase adaptor protein 1	-1	0.963518	1.3	0.0552117	1.4	0.0319762	Rn.15411	XM_220008	chr1q54
1371776_at	Pik3r1	Phosphatidylinositol 3-kinase, regulatory subunit, polypeptide 1	2.2	0.469439	-2	0.356383	-4.5	0.0327066	Rn.10599	NM_013005	chr2q12
1372475_at	Pink1	PTEN induced putative kinase 1	1.1	0.878534	1.5	0.00373335	1.5	0.00694236	Rn.103380	XM_216565	chr5q36
1389347_at	Pitpnm	phosphatidylinositol membrane-associated	1	0.965278	-1.3	0.0781276	-1.3	0.0466295	Rn.143849	NM_001008369	chr1q42
1386966_a_at	Pkcbpb15	protein kinase C-binding protein Beta15	1.2	0.401158	-1.2	0.188345	-1.4	0.00950584	Rn.37161	NM_021764	chr3q41
1368651_at	Pklr	pyruvate kinase, liver and RBC	1.5	0.027595	-1.6	0.00736406	-2.5	4.17963e-05	Rn.48821	NM_012624	chr2q34
1387263_at	Pklr	pyruvate kinase, liver and RBC	-1.1	0.887737	-1.8	0.0100083	-1.6	0.0186797	Rn.48821	NM_012624	chr2q34
1372744_at	Pkp4	plakophilin 4	-1.2	0.328074	-1.3	0.0236007	-1.1	0.351436	Rn.17389	XM_215733	chr3q21
1371014_at	Plcb1	phospholipase C, beta 1	-1.3	0.378573	-1.7	0.0251855	-1.3	0.323284	Rn.45523	XM_342524	chr3q36
1370531_a_at	Pld1	phospholipase D1	-1.3	0.619152	-1.8	0.0362163	-1.4	0.214205	Rn.11130	NM_030992	chr2q23.3-q24
1370334_at	Plekhb1	evectin-1	-1.1	0.677852	1.3	0.178772	1.4	0.0257292	Rn.8415	NM_172033	chr1q32
1368106_at	Plk2	polo-like kinase 2 (Drosophila)	-1.1	0.673876	1.4	0.0310987	1.5	0.00385925	Rn.12100	NM_031821	chr2q14
1370247_a_at	Pmp22	peripheral myelin protein 22	-1.1	0.668774	1.2	0.216238	1.4	0.0321912	Rn.1476	NM_017037	chr10q22
1370381_at	Pnrc1	proline rich 2	-1.6	0.00997398	-1.4	0.0523035	1.2	0.371738	Rn.10967	NM_173322	chr5q21
1389448_at	Pnutl2	peanut-like 2 (Drosophila)	-1	0.930828	-1.5	0.0133571	-1.4	0.0195094	Rn.6269	NM_001011893	chr10q26
1373911_at	Postn	periostin, osteoblast specific factor	-1.1	0.685707	1.2	0.214537	1.3	0.0344191	Rn.30516	XM_342245	chr2q26
1371325_at	Ppgb	protective protein for beta-galactosidase	1.5	0.0246955	1.5	0.0103398	1	0.939146	Rn.104631	NM_001011959	chr3q42
1370319_at	Ppif	peptidylprolyl isomerase F (cyclophilin F)	-1.2	0.572881	1.3	0.136305	1.5	0.0126129	Rn.2923	NM_172243	chr16p16
1386968_at	Ppp1r1a	protein phosphatase 1, regulatory (inhibitor) subunit 1A	-1.3	0.0285983	-1.7	0.000214931	-1.3	0.0241788	Rn.9756	NM_022676	chr7q36
1372208_at	Ppp1r1b	protein phosphatase 1, regulatory (inhibitor) subunit 1B	1	0.968624	-2	0.000386862	-2	0.000175012	Rn.70366	NM_138521	chr10q31
1398242_at	Ppp5c	protein phosphatase 5, catalytic subunit	1.1	0.688622	-1.2	0.254427	-1.3	0.0436614	Rn.6107	NM_031729	chr1q21
1373465_at	Pqlc1	PQ loop repeat containing 1	1.6	0.0442099	1.7	0.0107475	1.1	0.785785	Rn.17290	NM_001013189	chr18q12.3
1388103_at	Pr1	protein distantly related to to the gamma subunit family	1.7	0.00293895	-1	0.971611	-1.7	0.00112153	Rn.92180	NM_139095	---
1368234_at	Prep	prolyl endopeptidase	1.3	0.457879	-4.1	3.18692e-05	-5.2	2.02793e-06	Rn.11058	NM_031324	chr20q13
1371133_a_at	Prkar2b	protein kinase, cAMP dependent regulatory, type II beta	-2.2	0.0285983	-1.1	0.779599	1.9	0.0321463	Rn.4075	XM_343046	chr6q16
1375417_at	Prkcbp1	protein kinase C binding protein 1	-1.1	0.496474	-1.3	0.0361258	-1.1	0.30309	Rn.23808	XM_215942	chr3q42
1390305_at	Prkcbp1	protein kinase C binding protein 1	-1.2	0.245658	-1.4	0.00870643	-1.2	0.215705	Rn.23808	XM_215942	chr3q42
1376259_at	PRKCQ	protein kinase C, theta	-2.1	0.000221054	-1.1	0.520774	1.9	0.000369679	Rn.8227	XM_341553	chr17q12.3
1370384_a_at	Prlr	Prolactin receptor	-1.5	0.218203	-3.2	0.000239064	-2.1	0.00338029	Rn.9757	NM_001034111 /// NM_012630	chr2q16
1376944_at	Prlr	Prolactin receptor	-1.4	0.600878	-3	0.00724603	-2.1	0.0457041	Rn.9757	NM_001034111 /// NM_012630	chr2q16
1370789_a_at	Prlr	Prolactin receptor	1.1	0.89175	-2.4	0.00383387	-2.7	0.00120537	Rn.9757	NM_001034111 /// NM_012630	chr2q16
1369493_at	Prlr	Prolactin receptor	1.2	0.712774	-2.6	0.000515664	-3	9.31595e-05	Rn.9757	NM_001034111 /// NM_012630	chr2q16
1370156_at	Prnp	prion protein	1.6	0.0289767	1.1	0.80709	-1.5	0.0298049	Rn.3936	NM_012631	chr3q36
1369286_at	Proc	protein C	1.3	0.243576	-2.3	5.47742e-05	-2.9	4.25321e-06	Rn.91064	NM_012803	chr18p12
1368008_at	Prom1	prominin 1	-1.4	0.193495	-2.8	0.000168067	-2	0.00221755	Rn.144589	NM_021751	chr14q21
1369347_s_at	Prom2	prominin 2	-1.3	0.0671515	1	0.795057	1.4	0.0125638	Rn.82155	NM_138857	chr3q36
1389549_at	Prosc	proline synthetase co-transcribed	1.1	0.759698	1.5	0.0123182	1.4	0.0424466	Rn.1880	XM_224947	chr16q12.4
1375932_at	Prps2	Phosphoribosyl pyrophosphate synthetase 2	-1.5	0.041072	-1.5	0.0140416	-1	0.888332	Rn.11320	NM_012634	chrXq21
1386884_at	Prss11	protease, serine, 11 (Igf binding)	1.1	0.572881	-1.3	0.0318343	-1.5	0.00271237	Rn.2782	NM_031721	chr1q37
1370379_at	Prss8	protease, serine, 8 (prostasin)	1.1	0.854458	-1.2	0.10312	-1.3	0.0330524	Rn.107364	NM_138836	chr1q36
1367786_at	Psmb8	proteosome (prosome, macropain) subunit, beta type 8	1.2	0.53606	-1.4	0.0884125	-1.8	0.00720151	Rn.29244	NM_080767	chr20p12
1371617_at	Psmd13	proteasome (prosome, macropain) 26S subunit, non-ATPase, 13	1.2	0.2944	-1.1	0.380556	-1.3	0.0171088	Rn.16918	XM_344976	chr1q41
1389245_at	Psmd7	proteasome (prosome, macropain) 26S subunit, non-ATPase, 7	1	0.984263	-1.3	0.0478319	-1.3	0.0338362	Rn.20659	XM_226439	chr19q12
1389519_at	Psmd8	proteasome (prosome, macropain) 26S subunit, non-ATPase, 8	1.2	0.401942	-1.2	0.107127	-1.4	0.00536233	Rn.137673	XM_214888	chr1q21
1368817_at	Psme4	proteasome (prosome, macropain) activator subunit 4	1.2	0.524587	-1.2	0.25684	-1.5	0.0230368	Rn.16691	XM_573684	chr14q22
1367497_at	Ptdss1	phosphatidylserine synthase 1	1.1	0.862029	-1.3	0.0930612	-1.4	0.0300723	Rn.17232	NM_001012113	chr7q22
1368206_at	Pte1	peroxisomal acyl-CoA thioesterase 1	1.2	0.171564	-1.1	0.644877	-1.3	0.0219146	Rn.144651	NM_130756	chr3q42
1387851_at	Pter	phosphotriesterase related	-1.2	0.727579	-1.8	0.0148864	-1.5	0.0611897	Rn.44484	NM_022224	chr17q12.3
1376977_at	Ptger3	Prostaglandin E receptor 3 (subtype EP3)	-1.5	0.0180414	-1	0.914363	1.4	0.0114721	Rn.10361	NM_012704	chr2q44-q45
1369127_a_at	Ptgfr	prostaglandin F receptor	1.1	0.721786	1.3	0.0394163	1.2	0.165901	Rn.97602	NM_013115	chr2q45
1370259_a_at	Pthr1	parathyroid hormone receptor 1	1.3	0.437932	-1.3	0.170729	-1.7	0.00989724	Rn.48025	NM_020073	chr8q32
1369688_s_at	Ptk2b	protein tyrosine kinase 2 beta	1.4	0.0291603	1.1	0.382036	-1.2	0.130454	Rn.11025	NM_017318	chr15p12
1371644_at	Ptk9	protein tyrosine kinase 9	-1.2	0.573	-1.5	0.0104312	-1.3	0.0812033	Rn.64467	NM_001008521	chr7q35
1370243_a_at	Ptma	prothymosin alpha	-1.1	0.775255	-1.4	0.0464614	-1.3	0.159326	Rn.817	NM_021740	chr9q35
1368035_a_at	Ptprf	protein tyrosine phosphatase, receptor type, F	-1.1	0.879313	-1.3	0.048716	-1.2	0.107343	Rn.11386	NM_019249	chr5q36
1370177_at	PVR	poliovirus receptor	1.3	0.0917609	1.4	0.00946657	1.1	0.510637	Rn.10677	NM_017076	chr1q22
1368674_at	Pygl	liver glycogen phosphorylase	1.7	0.00542007	1.4	0.0491055	-1.2	0.246865	Rn.21399	NM_022268	chr6q24
1372542_at	Qki	Similar to QUAKING isoform 6	-1.2	0.381587	-1.4	0.0378994	-1.2	0.425163	Rn.85462	---	---
1372672_at	Qprt	quinolinate phosphoribosyltransferase	1.3	0.182836	-1.1	0.741504	-1.4	0.0331686	Rn.9220	NM_001009646	chr1q36
1368096_at	Rab7l1	Ras-related GTP-binding protein Rab29	1.2	0.299427	-1.5	0.00422892	-1.8	0.000183314	Rn.4323	NM_133590	---
1368660_at	Rapgef3	cAMP-regulated guanine nucleotide exchange factor I (cAMP-GEFI)	-1	0.928904	1.3	0.0415171	1.4	0.0172597	Rn.42899	NM_021690	chr7q36
1370372_at	Rasd2	RASD family, member 2	1.1	0.630618	1.3	0.0461615	1.2	0.259145	Rn.115571	NM_133568	chr19p11
1388185_at	Rb1	retinoblastoma 1	-1.1	0.621691	1.2	0.271276	1.3	0.0359189	Rn.55115	XM_344434	chr15q12
1370356_at	Rbm10	RNA binding motif protein 10	-1	0.896661	-1.3	0.0441605	-1.2	0.088511	Rn.8822	NM_152861	chrXq12
1367939_at	Rbp1	retinol binding protein 1, cellular	1	0.945607	2.3	0.000287082	2.2	0.000279139	Rn.902	NM_012733	chr8q31
1371762_at	Rbp4	retinol binding protein 4, plasma	-2.4	0.234201	2.6	0.10818	6.4	0.00257625	Rn.108214	XM_215285	chr1q53
1387081_at	Rcn2	reticulocalbin 2	-1.1	0.725379	1.2	0.171221	1.4	0.0300723	Rn.6133	NM_017132	chr8q24
1370566_at	Rdh2	retinol dehydrogenase 2	2.1	0.0766892	-1.9	0.0893667	-4	0.000655142	Rn.94108	NM_199208	chr7q22
1368190_at	Ren1	renin 1	-1.5	0.00929714	-1.5	0.00509501	-1	0.985078	Rn.9831	NM_012642	chr13q13
1387622_at	Rfng	radical fringe gene homolog (Drosophila)	1.4	0.0769004	1	0.945337	-1.3	0.0455748	Rn.44231	NM_021849	---
1368080_at	Rgc32	response gene to complement 32	2	0.137839	2.2	0.0458076	1.1	0.875127	Rn.3504	---	chr15q12
1368627_at	Rgn	regucalcin	1.1	0.939209	-9.5	4.7061e-05	-10.5	1.28025e-05	Rn.10006	NM_031546	chrXq11-q12
1376487_at	Rhcg	Rhesus blood group-associated C glycoprotein	-1.1	0.725379	-1.4	0.0420196	-1.2	0.176613	Rn.18789	NM_183053	chr1q31
1371020_at	Rimbp2	RIM binding protein 2	1.8	0.00477526	-1.1	0.5788	-2	0.000506907	Rn.125162	XM_341071	chr12q14
1371475_at	Rnase4	ribonuclease, RNase A family 4	-1	0.969035	3	0.00102492	3.2	0.000546131	Rn.1742	NM_020082	chr15p14
1368943_at	Rnase4	ribonuclease, RNase A family 4	1.1	0.938829	2.7	0.00110091	2.5	0.00137431	Rn.1742	NM_020082	chr15p14
1388937_at	Rnf19	ring finger protein (C3HC4 type) 19	-1.3	0.100869	-1.7	0.000422635	-1.3	0.0191456	Rn.76250	XM_343228	chr7q22
1388993_at	Rnf34	ring finger protein 34	1.1	0.779324	1.3	0.0280995	1.2	0.0933373	Rn.14904	NM_001004075	chr12q16
1370880_at	Rnh1	ribonuclease/angiogenin inhibitor 1	1.1	0.57215	-1.1	0.310243	-1.2	0.0369583	Rn.3756	NM_139105	chr1q41
1398766_at	Rpn1	ribophorin I	1.1	0.663612	-1.2	0.171221	-1.3	0.0232165	Rn.4224	NM_013067	---
1367862_at	Rrad	Ras-related associated with diabetes	-1	0.963163	-1.5	0.0394163	-1.4	0.0503889	Rn.11189	NM_053338	chr19p14
1373999_at	Rsn	Restin (Reed-Steinberg cell-expressed intermediate filament-associated protein)	-1.2	0.108632	1.1	0.448655	1.4	0.00681718	Rn.22069	NM_031745	chr12q15
1388694_at	RT1-149	RT1-149 protein	1.1	0.69882	-1.4	0.0746178	-1.6	0.010832	---	NM_001008826	chr20p12
1369110_x_at	RT1-Aw2	RT1 class Ib, locus Aw2	1.4	0.218203	-1.6	0.017944	-2.2	0.00045644	Rn.40130	NM_012645	chr20p12
1388071_x_at	RT1-Aw2	RT1 class Ib, locus Aw2	-3.5	0.0642958	1.2	0.787016	4.4	0.0116024	Rn.116787	NM_012645	chr20p12
1389734_x_at	RT1-Aw2	RT1 class Ib, locus Aw2	-2.9	0.00220785	-1.3	0.396341	2.2	0.00773451	Rn.40130	NM_001008826 /// NM_001008832 /// NM_001008835 /// NM_001008839 /// NM_001008845 /// NM_012645	chr20p12
1370428_x_at	RT1-Aw2	RT1 class Ib, locus Aw2	-29.4	1.37684e-07	-1.4	0.367935	21.3	5.13529e-07	Rn.40130	NM_001008829 /// NM_001008830 /// NM_012645	chr20p12
1377334_at	RT1-Ba	RT1 class II, locus Ba	2.1	0.00355936	-1.2	0.549782	-2.5	0.000381962	Rn.25717	NM_001008831	chr20p12
1370822_at	RT1-Ba	RT1 class II, locus Ba	-1.3	0.496474	1.4	0.211148	1.8	0.0162105	Rn.25717	NM_001008831	chr20p12
1371033_at	RT1-Bb	RT1 class II, locus Bb	-13.1	7.84731e-07	-1.1	0.731458	11.4	1.57818e-06	Rn.20089	NM_001004084	chr20p12
1371209_at	RT1-CE5	RT1 class I, CE5	-1.7	0.0471169	-1.5	0.0688684	1.1	0.739505	Rn.145027	NM_001008843 /// NM_001033986	chr20p12
1389089_at	RT1-Ke4	RT1 class I, locus Ke4	1.2	0.505871	-1.1	0.385823	-1.3	0.0425961	Rn.103977	NM_001008885	chr20p12
1373571_at	Rtn3	reticulon 3	-1.4	0.0417582	1.1	0.789954	1.5	0.0077899	Rn.11652	NM_001009953 /// NM_080909	chr1q43
1368888_a_at	Rtn4	reticulon 4	-1.1	0.533339	1.2	0.249183	1.3	0.0228689	Rn.1348	NM_031831	chr14q22
1375954_at	S100a13	S100 calcium binding protein A13	1.5	0.105962	-1	0.957087	-1.5	0.0412048	Rn.918	XM_215607	chr2q34
1368433_at	Sacm1l	SAC1 (supressor of actin mutations 1, homolog)-like (S. cerevisiae)	1	0.979059	-1.2	0.0705376	-1.3	0.0465604	Rn.19082	NM_053798	chr8q32
1383303_at	Sah	SA rat hypertension-associated homolog	-1.7	0.143833	1.1	0.78873	1.9	0.0296261	Rn.88644	NM_033231	---
1371774_at	Sat	spermidine/spermine N1-acetyl transferase	-1.2	0.507813	-1.7	0.0104312	-1.4	0.101353	Rn.107986	NM_001007667	chrXq22
1373284_at	Sav1	salvador homolog 1 (Drosophila)	-1.5	0.00964579	-1.2	0.14556	1.2	0.156278	Rn.14087	XM_216725	chr6q24
1370921_at	Scamp3	secretory carrier membrane protein 3	1.1	0.749525	-1.2	0.0780318	-1.3	0.0142933	Rn.98518	XM_342279	chr2q34
1377198_at	Scap2	Src family associated phosphoprotein 2	-1.3	0.0645187	1	0.775988	1.3	0.0111536	Rn.12934	NM_130413	chr4q24
1367668_a_at	Scd2	stearoyl-Coenzyme A desaturase 2	-4.1	1.58646e-05	-1.1	0.718267	3.7	1.62094e-05	Rn.83595	NM_031841	chr1q54
1367959_a_at	Scn1b	sodium channel, voltage-gated, type I, beta polypeptide	1.1	0.865117	-1.4	0.0362163	-1.6	0.0106851	Rn.4958	NM_017288	chr1q21
1369064_a_at	Scn8a	sodium channel, voltage-gated, type 8, alpha polypeptide	-1.1	0.682316	-1.4	0.0178674	-1.2	0.0901082	Rn.91216	NM_019266	chr7q36
1367849_at	Sdc1	syndecan 1	-1.3	0.465846	1.9	0.00299806	2.4	0.000243472	Rn.11176	NM_013026	chr6q14
1387778_at	Sdf4	stromal cell derived factor 4	1.1	0.694497	-1.2	0.15784	-1.3	0.023948	Rn.12964	NM_130412	chr5q36
1369864_a_at	Sds	serine dehydratase	-1.1	0.838409	2	0.0222632	2.3	0.00577987	Rn.9918	NM_053962	---
1369092_at	Sec22l2	sec22 homolog	1.1	0.711132	1.3	0.0497977	1.2	0.215444	Rn.34191	NM_057147	chr11q22
1369975_at	Secp43	tRNA selenocysteine associated protein	1.3	0.20374	-1.1	0.572316	-1.5	0.0214635	Rn.20160	NM_023027	---
1367673_at	Selenbp1	selenium binding protein 2	1	0.977812	1.4	0.0146847	1.4	0.0150869	Rn.16617	NM_080892	chr2q34
1388745_at	Sema4a	sema domain, immunoglobulin domain (Ig), transmembrane domain (TM) and short cytoplasmic domain, (semaphorin) 4A	-1.1	0.787598	-1.3	0.0362126	-1.2	0.113558	Rn.54039	NM_001012078	chr2q34
1367593_at	Sepw1	selenoprotein W, muscle 1	1.2	0.230009	-1.1	0.672358	-1.3	0.0356567	Rn.37192	NM_013027	chr1q21
1388569_at	Serpinf1	serine (or cysteine) proteinase inhibitor, clade F), member 1	1.4	0.190711	1.6	0.0165564	1.2	0.434392	Rn.16993	NM_177927	chr10q24
1377033_at	Serpinf2	serine (or cysteine) proteinase inhibitor, clade F, member 2	1.2	0.255856	-1.6	0.000552222	-1.8	2.80115e-05	Rn.15774	NM_001011892	chr10q24
1372254_at	Serping1	serine (or cysteine) peptidase inhibitor, clade G, member 1	-1.1	0.819115	-1.5	0.040674	-1.3	0.110346	Rn.100285	NM_199093	chr3q24
1387294_at	Sh3bp5	SH3-domain binding protein 5 (BTK-associated)	-1.2	0.198371	1.1	0.478179	1.4	0.0150819	Rn.28667	NM_054011	chr16p16
1389550_at	Sh3gl2	SH3 domain protein 2A	-1.3	0.358426	1.2	0.230038	1.6	0.0102433	Rn.10787	XM_342857	chr5q31
1373625_at	Shmt1	serine hydroxymethyl transferase 1 (soluble)	1.4	0.00398027	1.3	0.0310305	-1.1	0.285252	Rn.3684	XM_213324	chr10q22
1374748_at	Shmt1	serine hydroxymethyl transferase 1 (soluble)	1.3	0.0998955	1.3	0.0191291	1.1	0.704613	Rn.3684	XM_213324	chr10q22
1370907_at	Siat1	sialyltransferase 1	1	0.990407	-1.6	0.00180059	-1.6	0.00114966	Rn.54567	NM_147205	chr11q23
1369732_a_at	Siat4b	sialyltransferase 4B (beta-galactoside alpha-2,3-sialyltransferase)	1.3	0.119317	-1.2	0.245618	-1.5	0.00295398	Rn.33216	NM_031695	chr19q12
1376431_at	Sil1	endoplasmic reticulum chaperone SIL1 homolog (S. cerevisiae)	1.1	0.89175	-1.4	0.0771264	-1.4	0.0284972	Rn.103851	NM_199376	chr18p11
1367877_at	Slc11a2	solute carrier family 11 (proton-coupled divalent metal ion transporters), member 2	1.1	0.933696	-1.5	0.0435357	-1.5	0.0192093	Rn.11418	NM_013173	chr7q36
1387230_at	Slc12a3	solute carrier family 12, member 3	-1	0.972242	-1.3	0.0349787	-1.3	0.0412328	Rn.10467	NM_019345	---
1370467_at	Slc13a1	solute carrier family 13, member 1	1	0.992772	1.8	0.0085799	1.8	0.0070555	Rn.9699	NM_031651	chr4q22
1387550_a_at	Slc14a2	solute carrier family 14 (urea transporter), member 2	-1.1	0.854487	1.5	0.0190508	1.7	0.00523662	Rn.10157	NM_019347 /// NM_177962	chr18q12.3
1398312_s_at	Slc14a2	solute carrier family 14 (urea transporter), member 2	-1.1	0.792481	1.4	0.144381	1.6	0.0348872	Rn.10157	NM_019347 /// NM_177962	chr18q12.3
1369381_a_at	Slc15a1	solute carrier family 15 (oligopeptide transporter), member 1	-1	0.967081	1.8	0.000552222	1.8	0.0002959	Rn.10500	NM_057121	chr15q25
1398255_at	Slc15a2	solute carrier family 15 (H+/peptide transporter), member 2	-1.1	0.842711	-1.8	0.000552222	-1.7	0.001051	Rn.89268	NM_031672	chr11q22
1370516_at	Slc15a3	peptide/histidine transporter PHT2	1.3	0.469439	-1.2	0.346494	-1.6	0.030989	Rn.17317	NM_139341	chr1q43
1390591_at	Slc17a3	Na/Pi cotransporter 4	-1.6	0.00579509	-1.3	0.102514	1.2	0.138219	Rn.16357	NM_153622	chr17p11
1376605_at	Slc17a5	solute carrier family 17 (anion/sugar transporter), member 5	-1.3	0.18078	-1.4	0.0443105	-1.1	0.775891	Rn.74591	NM_001009713	chr8q31
1369234_at	Slc20a2	solute carrier family 20, member 2	1.4	0.0328048	1.3	0.0827321	-1.1	0.559962	Rn.13642	NM_017223	chr16q12.5
1387567_at	Slc21a1	solute carrier family 21, member 1	-1.1	0.963163	-9.9	0.00102492	-8.9	0.00108561	Rn.9912	NM_017111 /// XM_579394	chr4q44
1369401_at	Slc21a13	solute carrier family 21, member 13	-1.1	0.896341	-2.4	0.000523941	-2.2	0.000689068	---	NM_130736	chr4q44
1382997_at	Slc22a13	solute carrier family 22 (organic cation transporter), member 13	-3.2	0.0199777	-2.2	0.0664384	1.4	0.484808	Rn.99291	XM_236685	chr8q32
1371889_at	Slc22a17	solute carrier family 22 (organic cation transporter), member 17	1.3	0.103768	-1.3	0.113968	-1.7	0.00108646	Rn.7312	NM_177421	chr15p13
1387303_at	Slc22a2	solute carrier family 22 (organic cation transporter), member 2	-1.1	0.804932	-2.7	3.18692e-05	-2.5	1.62094e-05	Rn.10555	NM_031584	chr1q11
1367950_at	Slc22a5	solute carrier family 22 (organic cation transporter), member 5	1.2	0.45325	-1.3	0.079188	-1.6	0.00469247	Rn.8844	NM_019269	chr10q22
1398267_at	Slc22a7	solute carrier family 22 (organic anion transporter), member 7	-2.4	0.0237357	-1.3	0.482943	1.8	0.0723408	Rn.10009	NM_053537	chr9q12
1368461_at	Slc22a8	solute carrier family 22 (organic anion transporter), member 8	1	0.963005	1.6	0.00986239	1.5	0.0114354	Rn.23348	NM_031332	chr1q43
1367773_at	Slc25a1	solute carrier family 25, member 1	1.3	0.0442099	1.2	0.275999	-1.2	0.288931	Rn.8368	NM_017307	chr11q23
1371754_at	Slc25a25	solute carrier family 25 (mitochondrial carrier, phosphate carrier), member 25	1.1	0.978265	-3.3	0.0264891	-3.6	0.0156865	Rn.17644	NM_145677	chr3p11
1368600_at	Slc26a1	solute carrier family 26 (sulfate transporter), member 1	1.4	0.0413049	-1	0.848095	-1.4	0.00920069	Rn.10016	NM_022287	chr14p22
1368150_at	Slc27a2	solute carrier family 27 (fatty acid transporter), member 2 /// hypothetical gene supported by NM_031736	-1	0.989734	1.4	0.024451	1.4	0.016514	Rn.3608	NM_031736 /// XM_579526	chr3q36
1369250_at	Slc28a1	solute carrier family 28 (sodium-coupled nucleoside transporter), member 1	1.4	0.0964671	1.5	0.0164643	1.1	0.66986	Rn.10517	NM_053863	chr1q31
1387228_at	Slc2a2	solute carrier family 2 (facilitated glucose transporter), member 2	3	0.000468952	3.6	0.000110751	1.2	0.537958	Rn.89295	NM_012879	chr2q24
1367989_at	Slc2a4	solute carrier family 2 (facilitated glucose transporter), member 4	-1.1	0.724987	1.3	0.0586526	1.5	0.00950584	Rn.1314	NM_012751	chr10q24
1368460_at	Slc2a5	solute carrier family 2, member 5	1.3	0.232614	-1.6	0.00895353	-2.1	0.000259556	Rn.10900	NM_031741	chr5q36
1398264_at	Slc30a2	solute carrier family 30 (zinc transporter), member 2	1.2	0.638952	1.5	0.0342453	1.3	0.192569	Rn.11135	NM_012890	chr5q36
1368168_at	Slc34a2	solute carrier family 34 (sodium phosphate), member 2	1.3	0.392071	-1.8	0.00500383	-2.3	0.000290734	Rn.16933	NM_053380	chr14q11
1386960_at	Slc37a4	solute carrier family 37 (glycerol-6-phosphate transporter), member 4	1.5	0.0042551	1.4	0.0111323	-1.1	0.573	Rn.1592	NM_031589	chr8q22
1370286_at	Slc38a2	solute carrier family 38, member 2	-1.1	0.790096	-1.5	0.0191291	-1.4	0.058293	Rn.16393	NM_181090	chr7q34
1376709_at	Slc39a8	solute carrier family 39 (metal ion transporter), member 8	-1.2	0.552357	-2.6	0.00014893	-2.2	0.000478402	Rn.28321	NM_001011952	chr2q43
1368440_at	Slc3a1	solute carrier family 3, member 1	-1.1	0.551117	-1.3	0.0226431	-1.2	0.176834	Rn.11196	NM_017216	chr6q12
1387130_at	Slc40a1	solute carrier family 39 (iron-regulated transporter), member 1	-1.2	0.484942	1.2	0.384212	1.4	0.039175	Rn.15324	NM_133315	chr9q22
1369756_a_at	Slc4a4	solute carrier family 4, member 4	1.6	0.412197	2.6	0.0123182	1.7	0.156196	Rn.11114	NM_053424	chr14p22
1368414_at	Slc5a2	solute carrier family 5 (sodium/glucose cotransporter), member 2	1.9	0.0973294	2.3	0.0143518	1.2	0.629816	Rn.5887	NM_022590	chr1q36
1387372_at	Slc6a13	solute carrier family 6 (neurotransmitter transporter, GABA), member 13	1.2	0.372974	-1.2	0.4197	-1.5	0.0287649	Rn.10527	NM_133623	chr4q42
1368575_at	Slc6a18	solute carrier family 6 (neurotransmitter transporter), member 18	1	0.931404	-1.4	0.0164643	-1.5	0.00672154	Rn.9998	NM_017163	chr1p11
1386934_at	Slc6a8	choline transporter	-1	0.976017	1.8	0.000820307	1.8	0.000474755	Rn.10336	NM_017348	chrXq37
1367810_at	Slc6a8	choline transporter	1	0.981599	1.7	0.000914018	1.7	0.000865107	Rn.10336	NM_017348	chrXq37
1369772_at	Slc6a9	solute carrier family 6 (neurotransmitter transporter, glycine), member 9	1.1	0.704661	1.3	0.0302755	1.2	0.135559	Rn.32110	NM_053818	chr5q36
1373990_at	Slc7a12	solute carrier family 7 (cationic amino acid transporter, y+ system), member 12	-1.1	0.927009	-7.9	5.54102e-05	-7.1	4.2107e-05	Rn.133380	NM_001011948 /// NM_001017465	chr2q23
1387808_at	Slc7a7	solute carrier family 7 (cationic amino acid transporter, y+ system), member 7	3.1	0.00093112	2.5	0.0020997	-1.2	0.52168	Rn.18058	NM_031341	chr15p13
1387057_at	Slc7a8	solute carrier family 7 (cationic amino acid transporter, y+ system), member 8	1.1	0.659729	1.4	0.0222339	1.3	0.117626	Rn.82734	NM_053442 /// NM_181092	chr15p13 /// chr20p12
1368727_at	Slc7a9	solute carrier family 7 (cationic amino acid transporter, y+ system), member 9	1.8	0.000172751	1.7	0.000239064	-1.1	0.703953	Rn.32225	NM_053929	chr1q21
1387492_at	Slco2a1	solute carrier organic anion transporter family, member 2a1	1	0.921682	1.4	0.0330857	1.3	0.0554957	Rn.9671	NM_022667	chr8q32
1375469_at	Smarca4	SWI/SNF related, matrix associated, actin dependent regulator of chromatin, subfamily a, member 4	1	0.981803	-1.5	0.0470073	-1.5	0.0315805	Rn.23417	XM_343358	chr8q13
1370898_at	Snn	stannin	1.3	0.069255	1.6	0.00207834	1.2	0.21619	Rn.6147	NM_001034083	---
1371742_at	Snrp70	U1 small nuclear ribonucleoprotein polypeptide A	-1	0.949241	-1.3	0.0318026	-1.3	0.045158	Rn.107060	XM_341857	chr1q22
1369635_at	Sord	sorbitol dehydrogenase	1.1	0.89917	1.5	0.024451	1.4	0.0455691	Rn.11334	NM_017052	chr3q35
1390710_x_at	Sorl1	sortilin-related receptor, L(DLR class) A repeats-containing	1.1	0.750081	-1.4	0.0136314	-1.5	0.00234547	Rn.92871	XM_217115	chr8q22
1377457_a_at	Sorl1	sortilin-related receptor, L(DLR class) A repeats-containing	1.1	0.75536	-1.6	0.00691489	-1.7	0.00118214	Rn.92871	XM_217115	chr8q22
1386269_x_at	Sorl1	sortilin-related receptor, L(DLR class) A repeats-containing	1.1	0.845854	-1.2	0.104848	-1.3	0.0324774	Rn.92871	XM_217115	chr8q22
1393933_at	Sorl1	sortilin-related receptor, L(DLR class) A repeats-containing	1.1	0.792481	-1.4	0.0590058	-1.6	0.0132286	Rn.92871	XM_217115	chr8q22
1379281_at	Sostdc1	uterine sensitization-associated gene 1 protein	-1.7	0.00481054	-1.3	0.196831	1.4	0.0574165	Rn.2415	NM_153737	chr6q16
1367562_at	Sparc	secreted acidic cysteine rich glycoprotein	-1.1	0.844843	-1.7	0.0280995	-1.5	0.0680625	Rn.98989	NM_012656	chr10q22
1398274_at	Spata2	spermatogenesis associated 2	1	0.892726	1.3	0.0405099	1.2	0.0811913	Rn.95194	NM_053675	chr3q42
1390244_at	Spats2	spermatogenesis associated, serine-rich 2	1.1	0.484558	-1.1	0.386847	-1.3	0.0395777	Rn.52841	XM_217030	chr7q36
1374839_at	Spg7	spastic paraplegia 7 homolog (human)	1.6	0.0290313	1	0.972026	-1.6	0.0147885	Rn.16437	NM_181388	chr19q12
1373542_at	Sphk2	sphingosine kinase 2	-1.1	0.779324	-1.5	0.0232917	-1.3	0.0767598	Rn.41053	NM_001012066	chr1q22
1368446_at	Spink1	serine protease inhibitor, Kazal type 1	1.1	0.644742	2	0.000195458	1.7	0.000501193	Rn.9767	NM_012674	chr18p
1387967_at	Spink3	serine protease inhibitor, Kazal type 3	1.7	0.00953355	1.7	0.00360707	1	0.892147	Rn.144683	NM_152936	chr18p11
1370312_at	Spon1	spondin 1	-1.7	0.0226013	-1.3	0.287676	1.3	0.151076	Rn.7546	NM_172067	chr1q34
1371030_at	Spp2	secreted phosphoprotein 2	1.9	0.0166339	1.8	0.0153302	-1.1	0.885882	Rn.106183	NM_053577	chr9q35
1370884_at	Spr	sepiapterin reductase	1	0.907376	-1.3	0.0415171	-1.4	0.0155274	Rn.6658	XM_342714	chr4q34
1379380_at	Spry1	sprouty homolog 1 (Drosophila)	-1.2	0.644	1.3	0.188716	1.5	0.0238103	Rn.22787	XM_227050	chr2q25
1387017_at	Sqle	squalene epoxidase	1.5	0.0468877	1.1	0.526953	-1.3	0.121231	Rn.33239	NM_017136	chr7q33
1369718_at	Ssr3	signal sequence receptor, gamma	-1.2	0.259104	1.3	0.119081	1.6	0.00321107	Rn.3264	NM_031120	chr2q31
1370224_at	Stat3	signal transducer and activator of transcription 3	-1.7	0.0232205	-1.1	0.838339	1.6	0.020127	Rn.10247	NM_012747	chr10q32.1
1371781_at	Stat3	signal transducer and activator of transcription 3	1.1	0.788308	-1.3	0.0488652	-1.4	0.0105854	Rn.10247	NM_012747	chr10q32.1
1370680_at	Stau2	staufen, RNA binding protein, homolog 2 (Drosophila)	1.1	0.902472	1.7	0.00963802	1.6	0.016514	Rn.73714	NM_001007149 /// NM_001007150 /// NM_134466	chr5q11
1377404_at	Stc1	stanniocalcin 1	-1.4	0.265068	1.1	0.664027	1.6	0.0424466	Rn.10647	NM_031123	chr15p11
1370322_at	Stk16	serine/threonine kinase 16	1.2	0.247201	-1.1	0.44689	-1.3	0.0173508	Rn.13308	NM_173142	chr9q33
1387059_at	Stk39	serine/threonine kinase 39, STE20/SPS1 homolog (yeast)	-1.6	0.0149343	1	0.949424	1.6	0.0051528	Rn.34414	NM_019362	chr3q21
1373590_at	Stom	stomatin	1.6	0.00853902	-1.2	0.216549	-1.9	0.000245622	Rn.16958	NM_001011965	chr3p11
1370019_at	Sult1a1	sulfotransferase family 1A, phenol-preferring, member 1	1.2	0.838308	2.5	0.00837803	2.2	0.0186849	Rn.1507	NM_031834	---
1369296_at	Sult1a2	sulfotransferase family 1A, member 2	-1.2	0.59548	1.2	0.305968	1.4	0.040165	Rn.9937	NM_031732	chr9q11.2-q12.1
1387314_at	Sult1b1	sulfotransferase family 1B, member 1	1.4	0.145318	1.5	0.0270752	1.1	0.68237	Rn.1183	NM_022513	chr14p21
1376248_at	Sult2b1	sulfotransferase family, cytosolic, 2B, member 1	-1.1	0.60039	-1.3	0.0274839	-1.2	0.176055	Rn.81913	XM_214935	chr1q22
1368562_at	Sult4a1	sulfotransferase family 4A, member 1	-1.2	0.440233	-1.4	0.0447082	-1.2	0.40826	Rn.41474	NM_031641	---
1377351_at	Susd3	sushi domain containing 3	1	0.994985	-1.3	0.0392777	-1.3	0.0300723	Rn.3005	XM_225203	chr17p14
1383686_at	Syngr1	synaptogyrin 1	1.2	0.22461	1.4	0.0222632	1.1	0.461581	Rn.88235	NM_019166	chr7q34
1374177_at	Taf13	TAF13 RNA polymerase II, TATA box binding protein (TBP)-associated factor	1.8	0.00229622	-1.1	0.615326	-2	0.000290734	Rn.15054	XM_227586	chr2q34
1369726_at	Tapbp	TAP binding protein	1.5	0.0565722	-1.1	0.81127	-1.6	0.011027	Rn.51023	NM_033098	chr20p12
1372277_at	Tas1r2	Similar to intermediate filament-like protein MGC:2625 isoform 2; HOM-TES-103 tumor antigen-like	1.2	0.226191	1.5	0.00102492	1.3	0.0259999	Rn.146064	---	chr5q36
1388869_at	Tbce	tubulin-specific chaperone e	1.2	0.392601	-1.2	0.23464	-1.4	0.0120552	Rn.3547	NM_001012161	chr17q12.1
1369682_at	Tcf2	transcription factor 2	1.1	0.71711	-1.4	0.0309103	-1.6	0.00448201	Rn.11342	NM_013103	chr10q26
1367765_at	Tcn2	transcobalamin 2	1.4	0.0782792	1.5	0.0272455	1	0.889872	Rn.1829	NM_022534	chr14q21
1369919_at	Tef	thyrotroph embryonic factor	1.5	0.179431	1.7	0.0340837	1.1	0.682235	Rn.59871	NM_019194	chr7q34
1387218_at	Tff3	trefoil factor 3	-1	0.990407	-10.1	1.28088e-05	-10	2.02793e-06	Rn.87477	NM_013042	chr20p12
1398759_at	Tgfb1i4	transforming growth factor beta 1 induced transcript 4	1.2	0.407093	-1.2	0.310981	-1.4	0.0203403	Rn.3545	---	chr15q11
1371913_at	Tgfbi	transforming growth factor, beta induced	1	0.956443	-1.4	0.0184446	-1.4	0.0086564	Rn.1046	XM_573983	chr17p14
1375547_at	Thap11	THAP domain containing 11	1.1	0.678002	1.3	0.0278618	1.2	0.137862	Rn.2823	XM_226417	chr19q12
1372293_at	Tlr5	Toll-like receptor 5	-1.3	0.0356991	-1.2	0.0803776	1.1	0.595924	Rn.132329	XM_223016	chr13q26
1386943_at	Tm4sf11	transmembrane 4 superfamily member 11	1.3	0.0183578	-1.5	0.00105248	-2	9.14482e-06	Rn.1721	NM_022533	chr19p12
1368052_at	Tm4sf3	transmembrane 4 superfamily member 3	-1.2	0.740397	-1.5	0.0461297	-1.3	0.179146	Rn.6087	NM_133526	chr7q22
1372752_at	Tm4sf7	transmembrane 4 superfamily member 7	1.7	0.00497073	1.7	0.00514639	-1	0.864354	Rn.11531	NM_001013070	chr1q41
1369909_s_at	Tm6p1	fasting-inducible integral membrane protein TM6P1	1	0.982895	-1.4	0.026306	-1.4	0.0164626	Rn.144670	NM_139107	chr4q33
1389725_at	Tm7sf2	transmembrane 7 superfamily member 2	1.1	0.92128	1.6	0.0187606	1.5	0.0300723	Rn.8313	NM_001013071	chr1q43
1390292_at	Tmem8	transmembrane protein 8 (five membrane-spanning domains)	1	0.994197	1.3	0.0342453	1.3	0.0300723	Rn.21890	XM_220264	chr10q12
1392534_at	Tmepai	transmembrane, prostate androgen induced RNA	1.4	0.154692	-2	0.00068206	-2.8	2.25496e-05	Rn.108034	XM_230899	chr3q42
1387357_at	Tmlhe	trimethyllysine hydroxylase, epsilon	1.2	0.471935	-1.2	0.318849	-1.4	0.027365	Rn.3607	NM_133387	chr20p12
1387833_at	Tmprss2	transmembrane protease, serine 2	1.5	0.0141951	1.3	0.0458076	-1.1	0.495818	Rn.81082	NM_130424	chr11q12
1369407_at	Tnfrsf11b	tumor necrosis factor receptor superfamily, member 11b (osteoprotegerin)	-1.8	0.105962	-2.4	0.00647603	-1.3	0.364817	Rn.9792	NM_012870	chr7q31
1371785_at	Tnfrsf12a	tumor necrosis factor receptor superfamily, member 12a	2.2	0.010244	-1.1	0.728559	-2.5	0.00161347	Rn.105040	NM_181086	chr10q12
1376327_at	Tnfrsf14	tumor necrosis factor receptor superfamily, member 14 (herpesvirus entry mediator)	1.1	0.765936	-1.3	0.10312	-1.5	0.0212396	Rn.14734	NM_001015034	chr5q36
1368132_at	Tob1	transducer of ERBB2, 1	-1.3	0.116546	1.2	0.279984	1.6	0.00336341	Rn.7819	NM_133317	chr10q26
1370358_at	Tpcn1	two pore channel 1	1.2	0.252165	-1.3	0.0602831	-1.7	0.00151471	Rn.24484	NM_139332	chr12q16
1398994_at	Tpst2	protein-tyrosine sulfotransferase 2	1.2	0.329487	-1.3	0.104725	-1.6	0.00385925	Rn.3659	NM_001008508	chr19p11
1371551_at	Traf4	Tnf receptor associated factor 4	-1	0.965896	-1.3	0.048088	-1.3	0.0620053	Rn.3219	XM_220640	chr10q25
1372700_at	Trp53inp1	Transformation related protein 53 inducible nuclear protein 1	1.1	0.565832	1.3	0.0346316	1.1	0.244374	Rn.48267	NM_181084	chr5q13
1384078_at	Trpm7	Similar to transient receptor potential phospholipase C interacting kinase	1.1	0.758826	1.3	0.0313433	1.2	0.111713	Rn.86991	---	---
1370859_at	Txndc7	thioredoxin domain containing 7	1.1	0.521246	-1.4	0.0156227	-1.6	0.00112153	Rn.2685	NM_001004442	---
1398791_at	Txnrd1	thioredoxin reductase 1	-1.2	0.202934	-1.3	0.0433461	-1.1	0.71454	Rn.67581	NM_031614	chr7q13
1367953_at	Tyro3	TYRO3 protein tyrosine kinase 3	1.3	0.246255	-1.3	0.119081	-1.6	0.00295398	Rn.8883	NM_017092	chr3q36.1
1388677_at	Ubap1	ubiquitin-associated protein 1	-1	0.99501	-1.3	0.0236007	-1.3	0.0196073	Rn.98217	NM_001012190	chr5q22
1368762_at	Ubd	ubiquitin D	-1.4	0.577935	1.5	0.320861	2.2	0.0406632	Rn.18473	NM_053299	---
1388798_at	Ube2e2	ubiquitin-conjugating enzyme E2E 2 (UBC4/5 homolog, yeast)	1.7	0.167808	-1.3	0.44763	-2.2	0.0105706	Rn.15203	XM_341288	chr15p16
1373037_at	Ube2l6	ubiquitin-conjugating enzyme E2L 6	1.2	0.295731	-1.2	0.178616	-1.4	0.00579068	Rn.8609	NM_001024755	chr3q24
1399143_at	Ube2n	ubiquitin-conjugating enzyme E2N	1.1	0.690368	-1.2	0.279522	-1.4	0.0496658	Rn.144637	NM_053928	chr4q12
1369617_at	Ube2n	ubiquitin-conjugating enzyme E2N	1.2	0.511839	-1.3	0.18319	-1.6	0.014079	Rn.144637	NM_053928	chr4q12
1388410_at	Ugp2	UDP-glucose pyrophosphorylase 2	-1.5	0.0673753	1.2	0.298667	1.8	0.0021477	Rn.59874	NM_001024743	chr14q22
1387759_s_at	Ugt1a1	UDP glycosyltransferase 1 family, polypeptide A1	-1	0.91973	1.3	0.0249896	1.4	0.00950584	Rn.26489	NM_012683 /// NM_057105 /// NM_130407 /// NM_175846 /// NM_201423 /// NM_201424 /// NM_201425	chr9q35-q36 /// chr9q35
1370613_s_at	Ugt1a1	UDP glycosyltransferase 1 family, polypeptide A1	-1.1	0.735618	1.3	0.098135	1.4	0.0171206	Rn.26489	NM_012683 /// NM_057105 /// NM_130407 /// NM_175846 /// NM_201423 /// NM_201424 /// NM_201425	chr9q35-q36 /// chr9q35
1368333_at	Umod	uromodulin	1	0.994476	-1.7	0.000836715	-1.7	0.000568659	Rn.31982	NM_017082	chr1q36-q37
1387963_a_at	Uox	urate oxidase	1	0.981643	1.3	0.0418943	1.3	0.0458032	Rn.11330	NM_053768	chr2q44
1387703_a_at	Usp2	ubiquitin specific protease 2	1.6	0.372974	2.6	0.0156227	1.6	0.223193	Rn.144632	NM_053774	chr8q22
1369450_at	UST5r	integral membrane transport protein UST5r	1.5	0.167808	-1.2	0.520235	-1.9	0.0138275	Rn.81214	NM_134380	chr1q43
1368076_at	Vhl	von Hippel-Lindau syndrome homolog	1	0.962901	-1.3	0.074403	-1.3	0.0424466	Rn.11059	NM_052801	chr4q41.3-q42.1
1369667_at	Vps52	vacuolar protein sorting 52 (yeast)	1.5	0.0225403	1	0.918695	-1.4	0.014079	Rn.51354	NM_033097	chr20p12
1394386_s_at	Vps52	vacuolar protein sorting 52 (yeast)	1.6	0.00742318	1.1	0.796788	-1.5	0.00769227	Rn.51354	NM_033097	chr20p12
1388574_at	Wars	tryptophanyl-tRNA synthetase	1.1	0.896254	-1.3	0.0545371	-1.4	0.0199662	Rn.14939	NM_001013170	chr6q32
1376124_at	Wasl	Wiskott-Aldrich syndrome-like (human)	-1	0.968886	1.3	0.0738933	1.3	0.044939	Rn.11866	NM_001034130	chr4q22
1372232_at	Wbp1	WW domain binding protein 1	1	0.843634	-1.3	0.00863218	-1.4	0.00223779	Rn.139817	XM_216198	chr4q34
1376941_at	Wbscr16	Williams-Beuren syndrome chromosome region 16	1.2	0.268886	-1.1	0.503725	-1.3	0.0245257	Rn.40552	XM_341066	chr12q12
1376448_at	Wdfy1	WD repeat and FYVE domain containing 1	-1.5	0.256816	1.2	0.622721	1.7	0.0345275	Rn.8557	NM_001008331	chr9q34
1374204_at	Wsb1	WD repeat and SOCS box-containing 1	-1.4	0.0806488	-2.4	0.000122573	-1.7	0.0038001	Rn.18535	NM_001025664	chr10q25
1369973_at	Xdh	xanthine dehydrogenase	-1.2	0.501688	1.3	0.122979	1.5	0.00908574	Rn.129174	NM_017154 /// XM_579397	chr6q12 /// chr6q13
1390381_at	Xpc	xeroderma pigmentosum, complementation group C	-1.1	0.556676	1.1	0.278951	1.3	0.0290731	Rn.22820	XM_232194	chr4q34
1370931_at	Xrcc5	X-ray repair complementing defective repair in Chinese hamster cells 5	1.4	0.041022	1.3	0.072721	-1.1	0.665478	Rn.52078	NM_177419	chr9q34
1371089_at	Yc2	glutathione S-transferase Yc2 subunit	-1.8	0.0279084	-1.2	0.583476	1.5	0.0597279	Rn.120929	NM_001009920	chr9q13
1370305_at	Yif1	Yip1 interacting factor homolog (S. cerevisiae)	1.2	0.189668	-1.1	0.467838	-1.3	0.0134638	Rn.7355	NM_172017	chr1q43
1372030_at	Zfyve21	zinc finger, FYVE domain containing 21	1.2	0.173158	1.5	0.00497723	1.2	0.195829	Rn.2468	XM_343115	chr6q32
1376870_at	Znf278	zinc finger protein 278	-1.3	0.026978	-1.3	0.024451	1	0.887664	Rn.71473	XM_223592	chr14q21
1372985_at	Znf444	zinc finger protein 444	-1.3	0.198649	-1.5	0.0142444	-1.2	0.383571	---	XM_214805	chr1q12
1399008_at	LOC289521	similar to ankyrin repeat domain protein 17 isoform b	-1.1	0.482087	-1.3	0.0461297	-1.1	0.383225	Rn.8442	XM_214012	chr14p22
1389238_at	LOC289740	similar to PES1 protein	1.2	0.327729	-1.1	0.617092	-1.3	0.047589	Rn.9521	XM_214069	chr14q21
1389918_at	LOC290704	similar to palladin	-1.2	0.609464	-2.3	0.00206089	-1.9	0.0117255	Rn.9519	XM_214338	chr16p12
1373393_at	LOC299907	similar to Ext1	-1	0.981643	-1.4	0.0302755	-1.3	0.0310603	Rn.106323	XM_216920	chr7q31
1376056_at	LOC300043	similar to poly (ADP-ribose) polymerase family, member 10	1.3	0.150114	-1.1	0.723901	-1.3	0.0244273	Rn.137552	XM_216963	chr7q34
1376492_at	LOC302987	similar to chromosome 16 open reading frame 28	-1.3	0.146341	1.2	0.292105	1.5	0.00453662	Rn.129828	XM_220238	chr10q12
1390255_at	LOC307395	similar to mKIAA0843 protein	1	0.984434	-1.5	0.00166469	-1.5	0.00107069	Rn.39037	XM_225889	chr18q12.1
1376119_at	LOC313865	similar to thyroid adenoma associated	1.2	0.265068	-1.4	0.00279327	-1.6	0.000114935	Rn.18157	XM_233829	chr6q12
1388821_at	LOC313974	similar to Tribbles homolog 2	1.2	0.445441	-1.6	0.00241741	-1.9	0.000185732	Rn.17572	XM_233982	chr6q15
1377037_at	LOC314304	similar to peroxisomal long chain acyl-CoA thioesterase Ia	1.1	0.632463	-1.3	0.113628	-1.5	0.0132508	Rn.145093	XM_234399	chr6q31
1372029_at	LOC316130	similar to mannose-6-phosphate receptor binding protein 1	-1.4	0.0200265	1.3	0.0392777	1.7	0.000112689	Rn.9506	XM_236783	chr9q11
1376985_at	LOC317418	similar to RIKEN cDNA 2310007F12	1.1	0.421706	-1.1	0.481868	-1.3	0.044939	Rn.15417	XM_228869	chrXq21
1388334_at	LOC360668	similar to SEC14-like 1	-1.2	0.639689	1.3	0.287087	1.5	0.0423643	Rn.101656	XM_340943	chr10q32.3
1377022_at	LOC360713	similar to pleckstrin homology-like domain, family B, member 2	1.6	0.00249251	1.2	0.301848	-1.4	0.014717	Rn.138774	XM_340984	chr11q21
1374584_at	LOC361092	similar to Serine/threonine protein kinase 24	1.1	0.719639	-1.4	0.0782578	-1.6	0.0125075	Rn.105397	XM_341377	chr15q25
1371546_at	LOC361128	similar to TR4 orphan receptor associated protein TRA16	1.2	0.14203	-1.1	0.693311	-1.3	0.0205141	---	XM_341415	chr16p14
1373685_at	LOC361149	similar to low density lipoprotein receptor-related protein binding protein	1.4	0.136623	1.8	0.00164314	1.3	0.0861209	Rn.21120	XM_341434	chr16q11
1387826_at	LOC361819	similar to pyridoxal (pyridoxine, vitamin B6) kinase	1.2	0.405902	-1.2	0.298667	-1.3	0.0186797	Rn.139604	XM_342112	chr20p12
1377172_at	LOC362021	similar to Pins	1.3	0.225894	-1.2	0.473616	-1.6	0.0171206	Rn.144235	XM_575015	chr2q34
1375517_at	LOC362246	Tumor protein p53 inducible nuclear protein 2	-1	0.996972	-1.5	0.00442121	-1.5	0.00351343	Rn.86075	XM_342551	chr3q42
1375305_at	LOC362256	hypothetical LOC362256	-1.4	0.035343	1	0.948357	1.4	0.0120552	Rn.9944	XM_347038	chr3q42
1371940_at	LOC362587	similar to microfilament and actin filament cross-linker protein isoform a	-1.3	0.093284	-1.4	0.0217071	-1.1	0.771883	Rn.57349	XM_342906	chr5q36
1374852_at	LOC362592	hypothetical LOC362592	1.3	0.398635	-1.2	0.346292	-1.5	0.0230902	Rn.29869	XM_347063	chr5q36
1373785_at	LOC362792	similar to expressed sequence AI132321	1.1	0.719639	-1.2	0.0662695	-1.3	0.0103562	Rn.6379	XM_576106	chr6q32
1373344_at	LOC363471	similar to GS2 gene	1.1	0.849913	-1.3	0.0574818	-1.4	0.0170924	Rn.16693	XM_343790	chrXq22
1375297_at	LOC363474	similar to RIKEN cDNA 0610008C08	-1.1	0.860418	1.2	0.147632	1.3	0.049725	Rn.2579	XM_343793	chrXq31
1389300_at	LOC365361	similar to RIKEN cDNA 4930404J24	1.4	0.0480594	1.1	0.592951	-1.3	0.104065	Rn.22356	XM_344957	chr1q35
1373975_at	LOC368066	similar to thioether S-methyltransferase	-3.7	0.000714829	-1.3	0.440463	2.8	0.00153253	Rn.19133	XM_347233	chr4q24
1371350_at	LOC498211	similar to S-adenosylmethionine synthetase gamma form (Methionine adenosyltransferase)	-1.4	0.0329458	-2.3	4.7061e-05	-1.6	0.00125493	---	XM_573428	chr13p13
1398426_at	LOC498309	similar to RIKEN cDNA B130052G07	-1.1	0.80907	1.2	0.116602	1.3	0.0300723	Rn.13814	XM_573538	chr13q27
1398390_at	LOC498335	similar to Small inducible cytokine B13 precursor (CXCL13) (B lymphocyte chemoattractant) (CXC chemokine BLC)	-1.2	0.722169	-1.7	0.0313672	-1.5	0.13363	Rn.6917	NM_001017496	chr14p22
1371649_at	LOC498406	similar to mitochondrial ribosomal protein S24	-1.1	0.718186	-1.4	0.0251855	-1.2	0.109779	Rn.1914	XM_573648	chr14q21
1375530_at	LOC498486	similar to EMeg32 protein	1.1	0.738051	1.5	0.0207089	1.3	0.0826332	Rn.14702	XM_573746	chr15p14
1389488_at	LOC498544	hypothetical protein LOC498544	1.3	0.0806488	-1.3	0.110478	-1.7	0.000869654	Rn.132048	XM_573818	chr15q11
1372869_at	LOC498786	similar to GTP-binding protein NGB	-1.2	0.722169	-3.6	5.00463e-05	-3.1	6.13869e-05	---	XM_574071	chr17q12.1
1393221_at	LOC498789	similar to 20-alpha-hydroxysteroid dehydrogenase	-1.2	0.150114	-1.3	0.0131938	-1.1	0.452294	Rn.14713	XM_574074	chr17q12.3
1376737_at	LOC499312	similar to SUMO/sentrin specific protease 5	1.3	0.236858	-1.3	0.0847461	-1.6	0.00205188	Rn.14606	XM_574613	chr1q43
1388640_at	LOC499417	similar to Ubiquitin-like protein SMT3A precursor (Ubiquitin-related protein SUMO-2)	1.1	0.483507	-1.1	0.253378	-1.3	0.0195094	Rn.23194	NM_001024295	chr20p12
1371942_at	LOC499422	similar to Glutathione S-transferase, theta 3	-1.4	0.00679735	1.1	0.455738	1.5	0.000501193	Rn.92581	XM_574740	chr20p12
1371480_at	LOC499655	LOC499655	1.3	0.0671515	1.4	0.0136314	1.1	0.728116	Rn.128820	XM_579997	chr2q34
1374841_at	LOC499724	similar to RIKEN cDNA 2410004B18	-1.1	0.701484	-1.3	0.0237557	-1.2	0.109726	Rn.15356	XM_575057	chr2q44
1373782_a_at	LOC499770	similar to LOC495800 protein	1.1	0.824215	-1.3	0.126598	-1.4	0.0360727	Rn.60976	XM_575107	chr3p12
1372548_at	LOC499837	LOC499837	1.2	0.507937	1.5	0.0310987	1.2	0.256966	Rn.21150	XM_580023	chr3q24
1389744_at	LOC499898	LOC499898	1.2	0.593994	-1.3	0.287493	-1.6	0.0358815	Rn.43161	XM_575244	chr3q41
1386901_at	LOC499984	similar to fatty acid translocase/CD36	-1.2	0.386304	1.2	0.481868	1.4	0.0379825	Rn.3790	XM_575338	chr4q11
1372108_at	LOC500199	similar to RIKEN cDNA 2810422B04	1.4	0.0622362	1.9	0.000552222	1.4	0.0529475	Rn.3598	XM_575551	chr4q33
1374608_at	LOC500295	similar to KIAA0218	1	0.965278	-1.3	0.0656668	-1.3	0.0384691	---	XM_575644	chr4q42
1371479_at	LOC500939	LOC500939	-1.2	0.603079	1.2	0.224374	1.4	0.0269105	Rn.3341	XM_580138	---
1389716_at	LOC501614	LOC501614	-3.1	0.000260283	-2.5	0.000820307	1.2	0.394807	---	XM_580219	chrXq33
1377359_at	LOC501665	similar to protein P3	1.1	0.602498	-1.2	0.20331	-1.3	0.0228689	Rn.140462	NM_001024368	chrXq37
1399041_at	LOC502305	similar to OPA3 protein	1.1	0.733101	-1.2	0.121915	-1.3	0.0217092	Rn.20653	XM_577769	chr1q21
1375632_at	LOC502741	similar to 60S ribosomal protein L38	1.2	0.398635	-1.1	0.486481	-1.3	0.0405067	---	XM_578241	chr4q22
1373095_at	LOC503050	similar to nitric oxide synthase	1.1	0.799852	-1.2	0.154919	-1.3	0.0391353	Rn.93564	XM_578573	chr6q31
1398878_at	MGC108785	similar to CPSF4 protein	1.3	0.210531	-1.1	0.662125	-1.4	0.0304933	Rn.142318	NM_001012351	chr12p11
1371715_at	MGC112883	LOC500651	1.3	0.265068	1.4	0.0432475	1.1	0.610258	Rn.119643	XM_580102	chr6q23
1371245_a_at	MGC72973	Beta-glo	2.7	0.256427	8.9	0.00299806	3.3	0.077848	Rn.36966	NM_198776	chr1q32
1374509_at	MGC94226	Similar to RIKEN cDNA 1110018O08	1	0.894304	-1.3	0.0352204	-1.4	0.0119577	Rn.16101	NM_001007615	chr12p11
1390003_at	RGD:1302981	zinc finger protein 57	1.1	0.52974	1.3	0.0435357	1.1	0.327606	Rn.106247	NM_213565	chr20p12
1376029_at	RGD:1302985	RAB2, member RAS oncogene family-like	1.5	0.0769004	-1	0.8821	-1.6	0.0201482	Rn.107413	NM_212547	chr20p12
1390600_at	RGD:1303005	alpha-2,6-sialyltransferase ST6GalNAc IV	1.2	0.286932	1.3	0.0456233	1.1	0.601289	Rn.124579	---	---
1398879_at	RGD:1303011	similar to hypothetical protein MGC8721	1.2	0.218203	-1.1	0.557111	-1.3	0.0219146	Rn.101865	NM_001004213	chr16q12.2
1375336_at	RGD:1303075	heat shock 90kDa protein 1, beta	-1.1	0.765936	-1.5	0.0461297	-1.3	0.161736	Rn.98667	NM_001004082	chr9q12
1388330_at	RGD:1303107	vitamin K epoxide reductase complex, subunit 1	1.3	0.0665308	-1.1	0.729361	-1.4	0.00979862	Rn.97942	NM_203335	chr1q36
1372015_at	RGD:1303120	transforming, acidic coiled-coil containing protein 1a	-1.1	0.701484	1.2	0.17043	1.4	0.0271846	Rn.73645	NM_001004107	chr16q12.4
1375215_x_at	RGD:1303133	pyroglutamyl-peptidase I	-1.2	0.363533	-1.4	0.0290041	-1.1	0.369795	Rn.98380	NM_201988	chr16p14
1387770_at	RGD:1303168	putative ISG12(a) protein	1.6	0.0180414	-1.1	0.783587	-1.8	0.00317355	---	NM_203410	chr6q32
1373591_at	RGD:1303204	ADP-ribosylation factor interacting protein 2 (arfaptin 2)	-1	0.907376	-1.3	0.0307147	-1.2	0.0547889	Rn.73878	NM_001004222	chr1q33
1375267_at	RGD:1303221	peptidylprolyl isomerase C	-1.3	0.658337	-2	0.0362932	-1.5	0.190111	Rn.144176	NM_001004215	chr18q11
1373780_at	RGD:1303308	tetraspan 1	-1.8	0.00479554	-1.2	0.426712	1.6	0.0171079	Rn.33830	NM_001004236	chr5q36
1371719_at	RGD:1303324	bromodomain-containing 2	1.1	0.600388	-1.1	0.32807	-1.3	0.0471111	Rn.98146	NM_212495	chr20p12
1390541_at	RGD:1303329	harmonin a1	1.2	0.190133	-1.4	0.0100434	-1.7	0.000242872	Rn.24615	NM_212521	chr1q22
1388236_x_at	RGD:1359103	RT1 class I, CE12	-2.3	0.00259676	-1.2	0.475965	1.9	0.00751	Rn.116792	NM_001008835	chr20p12
1376185_at	RGD:1359118	kinesin family member C1	-2.9	0.000523293	-2.4	0.00110091	1.2	0.543419	Rn.38181	NM_001005878	chr20p12
1389407_at	RGD:1359172	dehydrogenase/reductase (SDR family) member 1	1.3	0.0226013	1	0.925013	-1.3	0.0138692	Rn.18628	NM_001007621	chr15p13
1375519_at	RGD:1359209	globin, alpha	2.2	0.0253216	3	0.00166389	1.3	0.382365	Rn.108235	NM_001013853	chr10q12
1388608_x_at	RGD:1359209	globin, alpha /// hemoglobin alpha 2 chain	2.8	0.000759164	3	0.000284485	1.1	0.803427	Rn.108235	NM_001007722 /// NM_001013853	chr10q12
1389274_at	RGD:1359211	similar to RIKEN cDNA 6720485C15	1.3	0.0317784	-1.1	0.554929	-1.4	0.00271237	Rn.102152	NM_001007724	chr10q32.1
1374006_at	RGD:1359262	kynurenine aminotransferase III	-1.7	0.00882129	1.5	0.024451	2.6	4.2107e-05	Rn.28263	NM_001015037	---
1373724_at	RGD:1359272	type II keratin Kb4	1.2	0.258548	1.3	0.0455495	1.1	0.642146	Rn.100688	NM_001008806	chr7q36
1390383_at	RGD:1359288	adipose differentiation-related protein	1.1	0.758288	-1.5	0.0405099	-1.7	0.00751	Rn.101967	NM_001007144	chr5q32
1388581_at	RGD:1359325	hematological and neurological expressed sequence 1	1.3	0.453352	-1.3	0.331989	-1.6	0.0280293	Rn.138819	NM_001005876	chr10q32.3
1375566_at	RGD:1359346	angiotensin II receptor-associated protein	1.4	0.0806488	-1	0.885739	-1.4	0.0217918	Rn.8471	NM_001007654	chr5q36
1377091_at	RGD:1359348	NG5 protein	2	0.00212289	1.1	0.647133	-1.8	0.00295398	Rn.144293	---	---
1388463_at	RGD:1359353	putative secreted protein ZSIG11	1.2	0.238325	-1.1	0.494827	-1.4	0.0196548	Rn.13429	NM_001007665	chr8q32
1388499_at	RGD:1359380	similar to hypothetical protein MGC7537	1.1	0.660258	-1.3	0.00949527	-1.5	0.00112153	Rn.7420	NM_001007676	chr11q21
1370463_x_at	RGD:1359403	RT1 class I, CE16	1.9	0.150114	-1.1	0.783615	-2.2	0.0300723	---	NM_001008839	---
1398982_at	RGD:1359415	similar to Ras-related protein Rab-1B	1.2	0.167808	-1.1	0.448761	-1.3	0.0106215	Rn.105979	NM_001008370	chrXq22
1372765_a_at	RGD:1359427	similar to Peci protein /// similar to RIKEN cDNA 1810022C23	-1.5	0.0489108	-1.2	0.281078	1.2	0.305847	Rn.3194	NM_001006966 /// NM_001009275	chr17p12
1390569_at	RGD:1359493	similar to carnosinase 1	1	0.980482	-3.4	3.18692e-05	-3.5	7.59377e-06	Rn.15548	NM_001007687	chr18q12.3
1388793_at	RGD:1359535	phosphatidylinositol glycan, class Q	1.2	0.493699	-1.3	0.164395	-1.5	0.0116028	Rn.12777	NM_001007607	chr10q12
1371213_at	RGD:1359610	RT1 class I, A3	1.9	0.00358696	-1	0.996019	-1.9	0.0015099	Rn.116594	NM_001008830	chr20p12
1399111_at	RGD:1359644	similar to 101F6 protein	1.2	0.355255	-1.1	0.370859	-1.3	0.0212396	Rn.25517	NM_001007753	chr8q32
1371782_at	RGD:1359688	NIPSNAP-related protein	1.9	0.0166037	1.4	0.211915	-1.4	0.166094	Rn.8287	NM_001009422	chr5q24
1390416_at	RGD:1359702	solute carrier family 25, member 30	-1.3	0.100869	-1.9	0.000490512	-1.4	0.0234595	Rn.19440	NM_001013187	chr15q11
1373425_at	RGD:1359711	similar to CDC-like kinase 2	1.1	0.805998	-2.3	4.7061e-05	-2.5	8.16648e-06	Rn.17201	NM_001014254	chr2q34
1368655_at	RGD:619969	proteoglycan peptide core protein	-1	0.963075	1.5	0.0631666	1.6	0.0357411	Rn.40122	NM_020074	chr20q11
1387188_at	RGD:620099	solute carrier family 17 (sodium phosphate), member 1	-1.2	0.461358	1.3	0.0973998	1.4	0.00600056	Rn.11150	NM_133554	chr17p11
1371132_a_at	RGD:620157	ankyrin 3, epithelial	1	0.974411	1.5	0.0378047	1.5	0.0436614	Rn.48866	NM_001033984 /// NM_031805	chr20p11
1370638_at	RGD:620157	ankyrin 3, epithelial	-1	0.962901	1.4	0.0476076	1.4	0.0264851	Rn.48866	NM_001033984 /// NM_031805	chr20p11
1369055_at	RGD:620565	putative G protein-coupled receptor snGPCR32	1.1	0.725379	1.4	0.0499634	1.2	0.206425	Rn.64507	NM_023969	chr1q55
1387046_at	RGD:620744	selective LIM binding factor, rat homolog	1.2	0.199451	-1.1	0.551037	-1.4	0.0196073	Rn.20634	NM_053792	---
1370020_at	RGD:621430	solute carrier family 25 (mitochondrial carrier; dicarboxylate transporter), member 10	1.4	0.0413049	1	0.939802	-1.4	0.0241713	Rn.3631	NM_133418	chr10q32.3
1387214_at	RGD:621508	carboxylesterase 1	4	4.53163e-06	1.2	0.460223	-3.4	8.51235e-06	Rn.144568	NM_031565	chr19p11
1370264_at	RGD:621597	CPG2 protein	-1.3	0.241661	-1.8	0.000695563	-1.4	0.0154914	Rn.89150	NM_001029909	chr1p11
1387636_a_at	RGD:621692	P11 protein	1.4	0.0394557	1	0.851279	-1.4	0.0336299	Rn.114642	NM_134395	chr17p12
1389234_at	RGD:621759	von Willebrand factor	-2.4	0.0144595	-2.9	0.0020997	-1.2	0.610335	Rn.35561	XM_342759	chr4q42
1374970_at	RGD:628850	wingless-related MMTV integration site 5B	-1	0.996847	1.4	0.00948533	1.4	0.00690571	Rn.58724	XM_342747	chr4q42
1391273_at	RGD:631438	Na+ dependent glucose transporter 1	1.3	0.47829	1.9	0.00395496	1.5	0.0397193	Rn.22741	NM_176080	chr20q12
1387959_at	RGD:708388	lysophospholipase	1.2	0.554233	-2	0.000591465	-2.4	7.22504e-05	Rn.29979	NM_144750	chr6q32
1370615_at	RGD:708417	UDP-glucuronosyltransferase	-1	0.957994	1.3	0.069603	1.3	0.0374749	Rn.11131	NM_173323	chr14p21
1398875_at	RGD:708426	estrous-specific protein, 250 kDa /// similar to RIKEN cDNA 1500004O14	1.8	0.0102295	1.3	0.240745	-1.4	0.0975762	Rn.92563	NM_001014259 /// XM_575306	chr3q43
1369922_at	RGD:708461	RDCR-0918-3 protein	1.4	0.0489108	1.3	0.159684	-1.1	0.480744	Rn.72896	NM_139255	chr12q16
1372702_at	RGD:735046	proline-rich protein	1.4	0.0154772	-1	0.894765	-1.5	0.00423375	Rn.81196	XM_573205	chr10q32.1
1370904_at	RGD:735053	major histocompatibility complex, class II, DM alpha	1.9	0.00214728	1.2	0.29618	-1.6	0.0119202	Rn.35809	NM_198741	chr20p12
1370882_at	RGD:735096	major histocompatibility complex, class II, DM beta	1.7	0.0285983	1.3	0.196095	-1.3	0.288745	Rn.5892	NM_198740	chr20p12
1372893_at	RGD:735206	similar to RIKEN cDNA C030002N13	1.3	0.0589267	1	0.864808	-1.3	0.0479248	Rn.98698	NM_199383	chr5q34
1371080_at	RGD:735228	kallikrein	-1.8	0.0691583	-2.1	0.010313	-1.2	0.637709	Rn.21391	XM_214939	chr1q22
1372676_at	RGD1304560	similar to RIKEN cDNA 1110025H10	-1.1	0.708017	-1.4	0.0378047	-1.2	0.165901	Rn.3918	NM_001024991	chr10q12
1377088_at	RGD1304644	similar to RIKEN cDNA 2310046K01	-1	0.963163	-1.4	0.0220537	-1.4	0.026487	Rn.14715	XM_230720	chr3q41
1374572_at	RGD1304774	similar to opposite strand transcription unit to Stag3; Gats protein	1.5	0.100869	1.6	0.0349865	1	0.888103	Rn.12177	NM_001025128	chr14q21
1390403_at	RGD1304790	similar to CG8312-PA	-1.1	0.782682	-1.7	0.0167223	-1.5	0.0529475	Rn.23416	XM_237838	chr11q22
1389767_at	RGD1304924	similar to hypothetical protein FLJ31364	1.1	0.40142	-1.1	0.363422	-1.3	0.0255027	Rn.34400	XM_220231	chr10q12
1374292_at	RGD1305007	similar to RIKEN cDNA 1110031I02	1.2	0.498134	1.7	0.00501404	1.4	0.0471944	Rn.153567	NM_001013976	chr10q32.3
1386280_at	RGD1305205	similar to RIKEN cDNA 0610006F02	1.2	0.566363	1.4	0.0432475	1.2	0.297794	---	NM_001024276	chr7q11
1377232_at	RGD1305269	similar to hypothetical protein	-1.1	0.752767	-1.4	0.0415171	-1.2	0.15338	Rn.9179	XM_223397	chr14p11
1374802_at	RGD1305288	similar to chromosome 14 open reading frame 94	-1	0.893481	1.3	0.0305701	1.3	0.0101413	Rn.17621	NM_001013995	chr15p13
1389785_at	RGD1305394	similar to RIKEN cDNA 0610006H10 gene	-1.4	0.0358174	-1.1	0.331771	1.2	0.185012	Rn.22552	NM_001009603	chr1q42
1371634_at	RGD1305677	similar to RIKEN cDNA 1810020E01	1.1	0.624798	1.4	0.0478319	1.2	0.273248	Rn.143768	NM_001011557	chr1q32
1388344_at	RGD1305692	similar to RIKEN cDNA 1110005A23	1	0.996842	-1.5	0.040866	-1.5	0.0326718	Rn.1506	NM_001033070	chr7q11
1388368_at	RGD1305875	similar to endothelial-derived gene 1	1.1	0.651147	-1.3	0.055866	-1.5	0.00681718	Rn.34860	XM_223463	chr14q21
1371749_at	RGD1306001	similar to 2210021J22Rik protein	1.1	0.813781	1.4	0.0405038	1.3	0.112495	Rn.3452	XM_343305	chr7q34
1390146_at	RGD1306105	similar to RIKEN cDNA 2610318G18	1.3	0.218203	-1.1	0.780172	-1.4	0.0478779	Rn.20251	XM_341190	chr14p22
1398446_at	RGD1306107	similar to chromosome 1 open reading frame 2	-1	0.973693	-1.3	0.0392777	-1.3	0.0460557	Rn.32304	XM_227412	chr2q34
1373266_at	RGD1306327	similar to downregulated in renal cell carcinoma	-1.2	0.392601	-1.6	0.00207834	-1.3	0.0285297	Rn.1569	NM_001025129	chr15p14
1373924_at	RGD1306568	similar to C530044N13Rik protein	-1.3	0.109618	1	0.972026	1.3	0.0471944	Rn.79124	NM_001013963	chr10q11
1374921_at	RGD1306721	similar to helicase-like protein NHL isoform 2	-1	0.962901	-1.7	0.0349787	-1.6	0.0446388	Rn.98315	XM_342602	chr3q43
1375212_at	RGD1307124	similar to RIKEN cDNA G431002C21	-1.3	0.164431	-1.3	0.0375285	-1.1	0.754705	Rn.8972	XM_343139	chr7q11
1375989_a_at	RGD1307189	similar to nuclear factor kappa B subunit p100	1.1	0.59811	-1.1	0.292105	-1.3	0.0379825	Rn.25549	NM_001008349	chr1q54
1374571_at	RGD1307289	similar to hypothetical protein FLJ20522	1.3	0.128522	-1	0.915501	-1.3	0.0426301	Rn.34037	XM_213602	chr11q22
1389004_at	RGD1307305	similar to RIKEN cDNA 1110007C05	1.1	0.811292	-1.3	0.130132	-1.4	0.0345275	Rn.22861	XM_214929	chr1q22
1390525_a_at	RGD1307551	similar to retinoic acid-responsive protein; STRA6	2.1	0.000934322	2.9	4.7061e-05	1.4	0.0738251	Rn.12735	NM_001029924	chr8q24
1376962_at	RGD1307551	similar to retinoic acid-responsive protein; STRA6	2	0.00374012	2.6	0.000223261	1.3	0.194658	Rn.12735	NM_001029924	chr8q24
1385475_a_at	RGD1307551	similar to retinoic acid-responsive protein; STRA6	1.7	0.0285983	1.9	0.00383387	1.1	0.591368	Rn.12735	NM_001029924	chr8q24
1385476_x_at	RGD1307551	similar to retinoic acid-responsive protein; STRA6	1.2	0.369159	1.5	0.0291652	1.2	0.366481	Rn.12735	NM_001029924	chr8q24
1375697_at	RGD1307736	similar to Hypothetical protein KIAA0152	1.1	0.575466	-1.3	0.0302755	-1.5	0.00257625	Rn.12649	NM_001013983	chr12q16
1398925_at	RGD1307801	similar to RIKEN cDNA 1300018I05	1.2	0.152599	-1	0.767593	-1.3	0.0293704	Rn.17113	NM_001014031	chr20p12
1375132_at	RGD1307892	similar to Ars component B	-1.2	0.775465	1.7	0.129593	2.1	0.0287649	Rn.19695	XM_216960	chr7q34
1373514_at	RGD1308168	similar to chromosome 17 open reading frame 27	1.2	0.339708	-1.2	0.121525	-1.5	0.00467045	Rn.67402	XM_221191	chr10q32.3
1389837_at	RGD1308636	similar to tripartite motif protein 11	1.3	0.0787502	1.3	0.0313221	1	0.924801	Rn.100245	XM_340805	chr10q22
1375540_at	RGD1308696	similar to hypothetical protein D11Ertd497e	1.1	0.59811	1.3	0.026306	1.2	0.169565	Rn.39094	NM_001008278	chr10q22
1373175_at	RGD1308734	similar to RIKEN cDNA 1100001H23	1.5	0.132266	1.8	0.0108903	1.2	0.440222	Rn.3413	NM_001013927	chr4q43
1380431_at	RGD1308772	similar to KIAA0564 protein	-1.1	0.658337	-1.4	0.0203619	-1.3	0.110328	---	XM_214237	chr15q11-q12
1389769_at	RGD1308908	similar to KIAA1440 protein	-1	0.993883	-1.3	0.0476076	-1.3	0.0453146	Rn.23477	XM_213717	chr12q11
1372959_at	RGD1308952	similar to mKIAA0665 protein	1.2	0.631529	2	0.0031751	1.6	0.0173508	Rn.17377	XM_220262	chr10q12
1399108_at	RGD1308959	similar to expressed sequence AV340375	-1.1	0.793571	-1.2	0.0477022	-1.2	0.148476	Rn.24884	NM_001008380	chr8q24
1373521_at	RGD1309038	similar to RIKEN cDNA D430044G18	1.1	0.508583	-1.7	0.000401409	-2	4.2107e-05	Rn.24687	XM_225887	chr18q12.1
1374948_at	RGD1309043	similar to hypothetical protein MGC37887	1.2	0.292672	1.3	0.0340837	1.1	0.493186	Rn.16484	NM_001024967	chr10q32.1
1390937_at	RGD1309051	similar to chromosome 14 open reading frame 50	-1.1	0.782682	-1.6	0.0068246	-1.5	0.0197484	Rn.3331	NM_001013944	chr6q24
1373411_at	RGD1309241	similar to translation factor sui1 homolog	1.2	0.570004	-1.3	0.152184	-1.5	0.0140267	Rn.65534	XM_217294	chr8q32
1389935_at	RGD1309310	similar to mKIAA0195 protein	1.5	0.00239507	1.1	0.520774	-1.4	0.00536904	Rn.138506	XM_221119	chr10q32.3
1372059_at	RGD1309437	similar to RIKEN cDNA 2610528E23	1.4	0.0541866	-1.1	0.564791	-1.5	0.00467045	Rn.3487	NM_001013866	chr11q12
1377407_at	RGD1309578	similar to Aa2-174	-2.1	0.000221054	1	0.904016	2.2	6.13869e-05	Rn.35367	NM_001014162	chr1q35
1374767_at	RGD1309592	similar to hypothetical protein FLJ14675	-1	0.901154	-1.3	0.0475419	-1.3	0.0950625	Rn.140769	NM_001012346	chr17p14
1372895_at	RGD1309676	similar to RIKEN cDNA 5730469M10	1.1	0.665083	1.3	0.0469893	1.2	0.236364	Rn.13520	NM_001014140	chr16p14
1371563_at	RGD1309986	similar to CG9135-PA	1.4	0.0788386	-1	0.999257	-1.4	0.0357411	Rn.98282	XM_216557	chr5q36
1389757_at	RGD1310159	similar to acetyl-coA dehydrogenase -related (111.6 kD) (5G231)	-1.2	0.619889	-1.5	0.0330857	-1.3	0.196934	Rn.13452	XM_222190	chr12q16
1383165_at	RGD1310209	similar to KIAA1324 protein	-1.5	0.165895	1.3	0.235594	2	0.00385925	Rn.22751	XM_342320	chr2q34
1388884_at	RGD1310224	similar to RIKEN cDNA 1810022C23	-1.5	0.00527941	-1.3	0.0628195	1.2	0.196934	Rn.3194	NM_001009275	chr17p12
1374139_at	RGD1310578	similar to cerebellar degeneration-related 2	1.1	0.784821	-1.4	0.0188717	-1.5	0.0038001	Rn.3537	NM_001025682	chr1q35-q36
1377016_at	RGD1310614	similar to RIKEN cDNA 5730592L21	1.1	0.869225	-1.5	0.0292053	-1.6	0.0085999	Rn.19198	XM_343308	chr7q34
1377053_at	RGD1310810	similar to RIKEN cDNA 4930444A02	-1.2	0.48843	-1.4	0.0270419	-1.2	0.241249	Rn.39247	NM_001024883	chr16q12.4
1377048_at	RGD1311026	similar to cDNA sequence BC021917	1.1	0.731937	-1.6	0.000552222	-1.7	0.000112689	Rn.55630	---	chr1q43
1373198_at	RGD1311098	similar to RIKEN cDNA 2810451A06	1.3	0.405409	-1.4	0.0800894	-1.8	0.00398303	Rn.19564	NM_001014204	chr7q36
1375940_a_at	RGD1311154	similar to hypothetical protein FLJ12242	1.1	0.693598	-1.4	0.0768057	-1.5	0.0108674	Rn.25415	XM_217075	chr7q34
1373970_at	RGD1311155	similar to RIKEN cDNA 9230117N10	-1.7	0.0285983	-1.1	0.654663	1.5	0.049157	Rn.106849	NM_001014166	chr1q52
1389581_at	RGD1311155	similar to RIKEN cDNA 9230117N10	-1.3	0.119163	1.1	0.816666	1.4	0.026943	Rn.106849	NM_001014166	chr1q52
1388525_at	RGD1311203	similar to HGFL protein	1.3	0.0691583	1.4	0.00942984	1.1	0.598232	Rn.138969	NM_001017453	chr14q21
1388909_at	RGD1311534	similar to cDNA sequence BC019806	1.4	0.194085	-1.1	0.529104	-1.6	0.0173508	Rn.3785	XM_224623	chr16p16
1379703_at	RGD1311559	hypothetical LOC315055	1.2	0.4503	-1.2	0.432373	-1.4	0.0417353	Rn.43070	XM_235398	chr7q34
1388923_at	RGD1311565	similar to 2410004L22Rik protein	1.1	0.880295	-1.3	0.0927308	-1.3	0.0328609	Rn.106450	NM_001024971	chr16p14
1373416_at	RGD1311673	similar to FAD104	1.3	0.100869	-1.3	0.0497977	-1.7	0.000501193	Rn.757	XM_226988	chr2q24
1375553_at	RGD1311742	similar to RIKEN cDNA 5133400G04	1.1	0.617129	-1.3	0.0919421	-1.5	0.00987657	Rn.136857	NM_001025636	chr18p11
1372316_at	RGD1311939	similar to AI115348 protein	1	0.99501	-1.6	0.00948533	-1.6	0.00680147	Rn.27	XM_233838	chr6q12
1371018_at	---	EST	1.1	0.888864	-1.5	0.017944	-1.6	0.00577987	---	---	---
1371099_at	---	Polymeric immunoglobulin receptor AATTAA-containing 3'UTR mRNA sequence	-2	0.0014305	1.8	0.00299806	3.6	4.25321e-06	Rn.107069	---	---
1371332_at	---	Histone 1, H4a	-2.1	0.000291806	-1.4	0.0314096	1.5	0.0126129	Rn.3987	XM_344595	chr17p11
1371362_at	---	EST	-1.1	0.549047	-1.4	0.0102668	-1.2	0.0861209	---	---	---
1371432_at	---	EST	-1.1	0.722411	1.2	0.180008	1.4	0.0315805	---	---	---
1371472_at	---	EST	-1.2	0.378323	-1.4	0.0441605	-1.2	0.476238	Rn.19113	---	---
1371494_at	---	EST	1.1	0.658337	-1.2	0.281078	-1.3	0.0436614	Rn.14639	---	---
1371537_at	---	EST	-1.3	0.0468877	1	0.846121	1.4	0.0104936	Rn.107246	---	---
1371559_at	---	CDNA clone MGC:109551 IMAGE:7325365	1.1	0.671661	-1.2	0.168143	-1.3	0.0232366	Rn.28371	---	---
1371595_at	---	Transcribed locus, weakly similar to XP_580018.1 PREDICTED: hypothetical protein XP_580018	-1.8	0.005661	-1.3	0.174438	1.4	0.0798286	Rn.146154	---	---
1371667_at	---	EST	-1.1	0.811292	-1.4	0.0453028	-1.3	0.130506	Rn.34667	---	---
1371680_at	---	EST	1.1	0.651378	1.4	0.0140325	1.3	0.0791931	---	---	---
1371691_at	---	EST	1.1	0.846739	2.1	0.000310825	1.9	0.000459043	---	---	---
1371693_at	---	Transcribed locus, strongly similar to XP_234523.2 PREDICTED: similar to elk1	-1.1	0.811213	-1.4	0.0378047	-1.3	0.109022	Rn.137442	---	---
1371710_at	---	Ethanolamine kinase 1	-1.5	0.037336	-1.1	0.531157	1.3	0.0978576	Rn.7630	XM_232515	chr4q44
1371711_at	---	EST	-1.4	0.0642958	-1.4	0.0306803	-1	0.965083	Rn.1982	---	---
1371717_at	---	EST	-1	0.990874	1.5	0.0461297	1.5	0.0349725	---	---	---
1371727_at	---	EST	1.3	0.170256	1.4	0.0470073	1.1	0.818999	---	---	---
1371736_at	---	Similar to 1810013D10Rik protein	1.1	0.894659	-1.4	0.0628195	-1.5	0.0228689	Rn.3288	XM_577347	---
1371771_at	---	Similar to novel protein	-1.1	0.651378	-1.4	0.0281054	-1.2	0.153393	Rn.12602	XM_578500	---
1371808_at	---	Bleomycin hydrolase	1.3	0.126898	-1.4	0.0527642	-1.8	0.000665735	Rn.100672	NM_001034163	chr10q26
1371847_at	---	EST	1.6	0.0413106	1	0.927846	-1.5	0.0259999	---	---	---
1371898_at	---	EST	1.5	0.34727	-1.3	0.436767	-2	0.0272029	Rn.23969	---	---
1371933_at	---	EST	-1.3	0.116546	1.5	0.00922903	1.9	0.000137008	---	---	---
1371960_at	---	YTH domain family 2	-3.9	0.00925745	-1.9	0.196635	2.1	0.110346	Rn.21737	XM_232772	chr5q36
1371998_at	---	Similar to Mob4B protein	-1.3	0.110995	-1.4	0.029704	-1	0.797141	Rn.24123	NM_001033891	chr4q34
1372027_at	---	EST	-1.2	0.40142	-1.3	0.0416419	-1.1	0.429918	Rn.7760	---	---
1372103_at	---	DnaJ (Hsp40) homolog, subfamily A, member 4	-1.2	0.407591	-1.9	0.000836715	-1.6	0.0087012	Rn.27927	NM_001025411	chr8q24
1372107_at	---	EST	1.3	0.246255	-1.5	0.00857439	-1.9	0.000261886	---	---	---
1372111_at	---	EST	-1.8	0.0769004	-1	0.957762	1.7	0.0428656	---	---	---
1372150_at	---	Similar to mKIAA0190 protein	1.3	0.22461	-1.1	0.548365	-1.4	0.022441	Rn.24862	NM_001034146	chr19q12
1372167_at	---	EST	1.1	0.90249	-1.4	0.0602345	-1.5	0.0228049	---	---	---
1372227_at	---	EST	1.2	0.405902	-1.2	0.295295	-1.5	0.0182433	Rn.1373	XM_225255	chr17p12
1372229_at	---	EST	-1.1	0.708017	-1.7	0.00260659	-1.5	0.0103562	---	---	---
1372311_at	---	EST	1.1	0.36027	1.3	0.0180258	1.1	0.260657	Rn.128050	---	---
1372332_at	---	EST	-1.1	0.90847	-1.5	0.0405099	-1.4	0.0745998	Rn.13655	---	---
1372336_at	---	EST	1.4	0.0958444	-1.1	0.777309	-1.5	0.0171088	Rn.128013	---	---
1372365_at	---	EST	1.1	0.762199	-1.5	0.024487	-1.7	0.00448201	Rn.34193	---	---
1372472_at	---	EST strongly similar to NP_694698.2 microtubule-associated protein, RP/EB family, member 2	-1.3	0.0577421	1.1	0.647567	1.4	0.00674619	Rn.106355	---	---
1372479_at	---	EST	1.5	0.0594883	2.5	0.00016228	1.6	0.00751	Rn.8739	---	---
1372502_at	---	EST moderately similar to NP_035028.2 neurofibromatosis 2	1.1	0.612986	-1.3	0.0176355	-1.4	0.00175598	Rn.7773	---	---
1372560_at	---	EST	-1.3	0.0468877	-1.3	0.0679467	1.1	0.741395	Rn.27177	---	---
1372564_at	---	EST	-1	0.995941	-1.4	0.0412907	-1.4	0.0359906	Rn.146505	---	---
1372606_at	---	Cell division cycle associated 7	-1.1	0.708017	-1.4	0.0170725	-1.3	0.0771187	Rn.16408	NM_001025693	chr3q22
1372637_at	---	EST	-1.3	0.390714	-1.7	0.0204252	-1.3	0.26123	---	---	---
1372642_at	---	EST	2.4	0.00205474	1.3	0.279984	-1.8	0.0120118	Rn.13357	---	---
1372761_at	---	EST	1.1	0.630515	1.4	0.0342856	1.2	0.197676	Rn.22957	---	---
1372778_at	---	Solute carrier family 39 (zinc transporter), member 1	1	0.997841	-1.4	0.042348	-1.4	0.0353751	Rn.43952	XM_342286	chr2q34
1372798_at	---	EST	1.2	0.273947	-1.1	0.680841	-1.3	0.0470546	Rn.139704	---	---
1372836_at	---	EST	1.3	0.198649	1.5	0.0203619	1.1	0.476772	Rn.9547	---	---
1372840_at	---	Similar to Zbed4 protein	-1.1	0.685031	-1.3	0.0455495	-1.2	0.21619	Rn.3708	XM_227045	chr2q25
1372884_at	---	EST	1.2	0.384637	-1.3	0.08271	-1.5	0.00378702	Rn.24338	---	---
1372911_at	---	EST moderately similar to XP_580018.1 PREDICTED: hypothetical protein XP_580018	1.7	0.0134505	-1.1	0.533442	-1.9	0.00110951	Rn.27185	---	---
1372920_at	---	EST	1	0.994476	2.2	0.00747717	2.2	0.0059761	---	---	---
1373021_at	---	Similar to NipSnap2 protein (Glioblastoma amplified sequence)	-1.4	0.0703161	-1.6	0.00473955	-1.1	0.402024	Rn.9073	NM_001017486	---
1373053_at	---	EST	-2.1	0.0413106	1	0.937433	2.2	0.0134638	---	---	---
1373078_at	---	EST	1.1	0.904261	-1.4	0.0453028	-1.4	0.0168234	Rn.8222	---	---
1373110_at	---	EST	1.2	0.525415	-1.5	0.0194522	-1.8	0.00137431	Rn.1452	---	---
1373158_at	---	Hypothetical protein LOC498154	1.2	0.40347	1.5	0.0320973	1.2	0.358575	Rn.11782	NM_001025033	---
1373180_at	---	EST	1.1	0.777286	-1.4	0.0560549	-1.6	0.01156	Rn.17029	---	---
1373218_at	---	Similar to 6430514L14Rik protein	-1.2	0.434865	-1.4	0.0321332	-1.2	0.327836	Rn.23904	XM_236376	chr8q24
1373234_at	---	EST	-1.1	0.821096	-1.4	0.00516889	-1.4	0.0126129	Rn.34796	---	---
1373298_at	---	EST	1.2	0.457197	-1.3	0.238733	-1.5	0.016514	---	---	---
1373309_at	---	Similar to RIKEN cDNA 1810054O13	1.8	0.00450736	-1.1	0.684295	-2	0.000665735	Rn.23056	XM_218592	chr1q22
1373310_at	---	EST	1.4	0.165246	-1.2	0.489534	-1.6	0.0119202	Rn.33629	---	---
1373369_at	---	EST	-1.5	0.0259967	-1.4	0.0236007	1	0.888332	Rn.1712	---	---
1373434_at	---	EST	-1	0.864835	-1.3	0.034139	-1.2	0.0768578	Rn.7318	---	---
1373438_at	---	Similar to KIAA1734 protein	1.5	0.0416103	1	0.987348	-1.5	0.0195094	Rn.137727	XM_221132	chr10q32.3
1373482_at	---	EST	-1	0.99501	-1.7	0.0103398	-1.7	0.00851084	Rn.12033	---	---
1373491_at	---	Similar to Metaxin 1, isoform 2	1.4	0.0439898	1	0.843179	-1.3	0.0395777	Rn.9148	XM_227413	chr2q34
1373536_at	---	EST	-1.7	0.247201	-3.9	0.000552222	-2.4	0.0108399	---	---	---
1373546_at	---	ATPase, class VI, type 11A	-1.2	0.675679	-1.8	0.0195305	-1.5	0.101528	Rn.98540	XM_225014	chr16q12.5
1373569_at	---	Similar to cDNA sequence BC018601	-1.2	0.583202	-1.4	0.0419105	-1.2	0.271982	Rn.20126	NM_001017502	---
1373659_at	---	EST	-1.3	0.292672	1.2	0.217539	1.6	0.00741083	---	---	---
1373680_at	---	EST	1.2	0.375493	-1.1	0.49804	-1.4	0.0384691	Rn.3886	---	---
1373699_at	---	Similar to RIKEN cDNA 1810059A23	-1.1	0.909393	-1.7	0.0170725	-1.6	0.0291911	Rn.41249	XM_343631	chr9q36
1373779_at	---	EST	1	0.988274	-1.4	0.0310987	-1.4	0.020855	---	---	---
1373818_at	---	Potassium channel tetramerisation domain containing 12	-1	0.914861	-1.4	0.0252673	-1.3	0.0435085	Rn.13832	XM_344450	chr15q22
1373834_at	---	EST	1.5	0.0183578	-1.1	0.646328	-1.6	0.00218072	---	---	---
1373886_at	---	EST	1.3	0.0293598	1.1	0.460223	-1.2	0.10147	Rn.11891	---	---
1373895_at	---	EST	-1.4	0.0342844	-1.2	0.193537	1.2	0.33384	---	---	---
1373896_at	---	EST	1.1	0.701484	1.4	0.0164643	1.2	0.0763681	---	---	---
1373901_at	---	EST	-1.1	0.836977	-1.5	0.0211064	-1.4	0.0523822	---	---	---
1373912_at	---	EST weakly similar to XP_488820.1 PREDICTED: hypothetical protein XP_488820	1.6	0.00412684	1.5	0.00509501	-1	0.812623	Rn.7802	---	---
1373921_at	---	CDNA clone MGC:124810 IMAGE:7932594	1.1	0.780471	1.3	0.0469893	1.2	0.156296	Rn.104504	---	---
1373977_at	---	Kinesin family member 5C	-1.6	0.396634	1.4	0.408931	2.3	0.0300723	Rn.50843	XM_241981	chr3q12
1373986_at	---	EST	1.1	0.79266	2	0.0020997	1.7	0.00580202	Rn.20036	---	---
1374030_at	---	EST	-1.1	0.775343	1.2	0.152447	1.3	0.0338362	Rn.59795	---	---
1374079_at	---	EST	-1.1	0.42425	1.1	0.370859	1.3	0.0295894	Rn.146656	---	---
1374123_at	---	EST	-1.2	0.482538	1.2	0.224451	1.5	0.0167208	Rn.25048	---	---
1374160_at	---	Similar to RIKEN cDNA 1110063G11	1.3	0.297441	1.6	0.0195305	1.2	0.339553	Rn.106120	XM_223107	chr13q13
1374193_at	---	EST	-1.4	0.0285983	-1.2	0.331771	1.2	0.151691	Rn.2723	---	---
1374231_at	---	EST	1.1	0.882208	1.4	0.0203619	1.3	0.0404659	Rn.18431	---	---
1374276_at	---	Similar to SPT3-associated factor 42	-1.4	0.537319	1.5	0.29536	2.1	0.0300723	Rn.23978	XM_341150	chr13q23
1374293_at	---	EST	1.1	0.60039	-1.2	0.195969	-1.4	0.021444	---	---	---
1374321_at	---	EST	-1.2	0.478836	-1.4	0.0142454	-1.2	0.144749	---	---	---
1374493_at	---	EST	1.1	0.434865	-1.2	0.05516	-1.4	0.00303462	Rn.19441	---	---
1374512_at	---	EST strongly similar to XP_214823.2 PREDICTED: similar to Blvrb protein	1	0.962901	1.3	0.0219603	1.3	0.0268999	Rn.57038	---	---
1374530_at	---	EST	-1.2	0.453352	1.2	0.396693	1.4	0.0365909	Rn.1806	---	---
1374546_at	---	Protocadherin 17	1.1	0.929194	-1.7	0.0897005	-1.8	0.0412048	Rn.34287	XM_224389	chr15q12
1374558_at	---	Similar to B7-like protein GL50-B	-2.4	1.61559e-05	-1.1	0.59732	2.2	2.0364e-05	Rn.17428	XM_574731	---
1374583_at	---	EST	-1.4	0.150114	1.2	0.368503	1.8	0.00694236	Rn.101986	---	---
1374622_at	---	EST	1.1	0.883717	-1.3	0.0771264	-1.4	0.0272029	Rn.9546	---	---
1374627_at	---	EST	1.1	0.82165	-1.3	0.0278618	-1.4	0.00681718	Rn.35673	---	---
1374636_at	---	PHD finger protein 17	-1.1	0.711132	1.3	0.189091	1.5	0.0320348	Rn.90858	XM_227074	chr2q26
1374724_at	---	EST	1.3	0.296755	1.5	0.0227968	1.2	0.378506	Rn.11731	---	---
1374747_at	---	PFTAIRE protein kinase 1	-1.4	0.218233	1.1	0.723253	1.5	0.0397029	Rn.12908	XM_342632	chr4q12-q13
1374776_at	---	Similar to RIKEN cDNA B130052G07	1	0.948863	1.5	0.004606	1.4	0.00597782	Rn.13814	XM_573538	---
1374796_at	---	EST strongly similar to NP_036020.1 sarcoglycan, beta (dystrophin-associated glycoprotein)	1.2	0.400519	-1.1	0.293283	-1.3	0.0172597	Rn.98258	---	---
1374833_at	---	EST	1.4	0.103768	-1.1	0.707214	-1.5	0.0150869	Rn.24673	---	---
1374844_at	---	EST strongly similar to NP_006319.1 RNA binding motif protein 14; coactivator activator; SYT interacting protein	1	0.937647	-1.4	0.0204252	-1.4	0.00857407	Rn.15446	---	---
1374909_at	---	EST	-1.3	0.0416103	1.1	0.432234	1.5	0.00235755	---	---	---
1374910_at	---	EST	1.1	0.847793	-1.7	0.0103398	-1.8	0.00276104	---	---	---
1374924_at	---	EST	2	0.00410135	1.4	0.0960538	-1.4	0.104652	---	---	---
1374927_at	---	EST	-1.3	0.150114	1.1	0.607621	1.4	0.0164712	Rn.14945	---	---
1374939_at	---	Cytoplasmic FMR1 interacting protein 2	-2.1	0.000735182	-1.3	0.144329	1.6	0.00755329	Rn.44008	XM_220333	chr10q21
1375016_at	---	EST	1	0.979961	1.4	0.0313433	1.4	0.0337751	Rn.24461	---	---
1375020_at	---	EST	1.2	0.480388	-1.2	0.241839	-1.4	0.0180015	Rn.147692	---	---
1375030_at	---	EST	-1.1	0.722884	-1.8	0.00237198	-1.6	0.00885288	Rn.28077	---	---
1375186_at	---	EST	1.3	0.231571	-1.2	0.3008	-1.6	0.00846872	---	---	---
1375223_at	---	EST	-1.4	0.03658	-1.2	0.215817	1.2	0.314962	---	---	---
1375376_at	---	Similar to WAC	1	0.894659	1.3	0.0383609	1.3	0.0760871	Rn.107058	XM_341544	chr17q12.1
1375559_at	---	EST	1.3	0.326534	-1.3	0.295295	-1.6	0.0128757	Rn.138334	---	---
1375635_at	---	EST	-1.6	0.0348578	-1.2	0.408931	1.3	0.136746	Rn.1619	---	---
1375647_at	---	EST	-1.5	0.0141951	-1.8	0.000416302	-1.2	0.138411	Rn.95253	---	---
1375699_at	---	CDNA clone MGC:93962 IMAGE:7114273	-1.4	0.0589267	-1	0.86891	1.3	0.0471944	Rn.46167	---	---
1375707_at	---	EST	1.5	0.100869	-1.1	0.675829	-1.7	0.0132286	---	---	---
1375785_at	---	Similar to hypothetical protein D4Ertd89e	-1	0.941537	-1.5	0.0200338	-1.5	0.0289162	Rn.22285	NM_001014191	chr5q24
1375847_at	---	EST	-1.3	0.0577421	-1	0.936528	1.3	0.0353998	Rn.16063	---	---
1375856_at	---	EST	-1.2	0.603467	1.9	0.00102482	2.2	0.000137008	Rn.7450	---	---
1375862_at	---	EST	-1.1	0.731937	-1.4	0.0310987	-1.2	0.124991	---	---	---
1375928_at	---	EST strongly similar to NP_084517.2 SET domain-containing protein	-1.1	0.816692	-1.3	0.0313221	-1.2	0.0874364	Rn.8879	---	---
1375944_at	---	EST	-1.1	0.513059	-1.4	0.00682492	-1.2	0.0606159	---	---	---
1375957_at	---	EST	-1.2	0.218203	1.1	0.699111	1.3	0.0360792	Rn.16340	---	---
1375974_at	---	Similar to RNA-binding protein isoform G3BP-2a	-1.2	0.198371	1.1	0.535164	1.3	0.0182263	Rn.22084	NM_001013989	chr14p22
1375979_at	---	Similar to putative phosphatase subunit	1.8	0.0134505	1	0.885266	-1.7	0.00976878	Rn.27955	NM_001014196	chr6q23
1376035_at	---	Tetratricopeptide repeat domain 7B	1.2	0.40347	1.4	0.0378047	1.2	0.397158	Rn.64438	XM_343094	chr6q32
1376066_at	---	EST	1	0.974411	-1.5	0.00166389	-1.5	0.000948432	Rn.25153	---	---
1376074_at	---	EST	1.2	0.273085	-1.2	0.187896	-1.4	0.00552438	Rn.7938	---	---
1376078_at	---	EST	-1.4	0.387859	-1.9	0.0253623	-1.3	0.317209	Rn.22415	---	---
1376089_at	---	EST	1.1	0.630629	-1.2	0.196095	-1.4	0.0238103	---	---	---
1376097_at	---	EST	1	0.959086	-1.2	0.0647974	-1.3	0.0353403	Rn.20591	---	---
1376128_at	---	EST	1.1	0.77693	-1.5	0.00514639	-1.6	0.00105964	Rn.17851	---	---
1376230_at	---	EST	1	0.973243	-1.3	0.0605105	-1.3	0.0369583	---	---	---
1376265_at	---	EST	-1.2	0.311755	1.2	0.249183	1.4	0.0095344	---	---	---
1376282_at	---	EST	-1.5	0.00816265	-1.2	0.197609	1.2	0.0994684	Rn.46489	---	---
1376295_at	---	EST	1.3	0.603529	1.7	0.0370436	1.4	0.223717	Rn.34626	---	---
1376314_at	---	Similar to RIKEN cDNA 3010021M21	-1.1	0.757757	1.2	0.163215	1.3	0.0337751	Rn.19628	XM_343393	chr8q24
1376627_at	---	EST	-1.4	0.264813	-1.6	0.029704	-1.2	0.487001	Rn.24621	---	---
1376710_at	---	Similar to PYM protein	-3.9	7.82825e-05	-1.9	0.0146306	2.1	0.00442778	Rn.121641	XM_578892	---
1376789_at	---	Similar to Myosin light chain kinase 2, skeletal/cardiac muscle (MLCK2)	1.3	0.10651	-1.6	0.00415932	-2	6.90687e-05	Rn.132981	XM_214645	chr19q11
1376826_at	---	COX11 homolog, cytochrome c oxidase assembly protein (yeast)	1	0.963075	1.3	0.0488917	1.2	0.0654946	Rn.19469	XM_213433	chr10q26
1376840_at	---	EST	-1.1	0.572881	1.3	0.0958447	1.4	0.0085999	Rn.22444	---	---
1376847_at	---	CDNA clone IMAGE:7323916	-1.1	0.72393	1.3	0.171221	1.4	0.0300723	Rn.26676	---	---
1376860_at	---	EST	1.5	0.0176454	1.4	0.0133571	-1	0.935716	Rn.45804	---	---
1376868_at	---	EST	-1.1	0.756508	1.4	0.0415101	1.5	0.00757866	---	---	---
1376906_at	---	Similar to peroxisome proliferator-activated receptor binding protein	-1.4	0.0403212	-1	0.91857	1.4	0.025954	Rn.4262	XM_573188	---
1376997_at	---	EST	-1	0.902472	-1.4	0.010313	-1.4	0.0176306	Rn.18388	---	---
1377018_at	---	Similar to E430002G05Rik protein	-1	0.963163	-3	0.000122573	-2.9	8.14081e-05	Rn.33642	XM_230325	chr3q31
1377045_at	---	EST	-1.2	0.165121	1.1	0.583194	1.4	0.0166313	Rn.124012	---	---
1377098_at	---	EST	1.5	0.100869	3	0.000122573	2	0.00295398	Rn.16632	---	---
1377155_at	---	Similar to RIKEN cDNA 1700019G17	1.8	0.0014305	-1.3	0.0647974	-2.5	2.0364e-05	Rn.145636	XM_575588	---
1377169_at	---	EST	-1.2	0.486194	-1.6	0.00969737	-1.3	0.0986832	Rn.128948	---	---
1377333_at	---	EST	-1.5	0.248486	-2	0.013549	-1.3	0.307079	Rn.18255	---	---
1377343_at	---	EST	-1.3	0.10672	1	0.78819	1.3	0.0212396	---	---	---
1377424_at	---	EST	1.3	0.252165	-1.2	0.402368	-1.5	0.015189	Rn.146040	---	---
1377451_at	---	EST	-1.4	0.246398	1.5	0.0895992	2.1	0.00225989	Rn.76730	---	---
1377508_at	---	Immunoglobulin superfamily, member 11	-1.2	0.171087	-1.4	0.0168081	-1.1	0.480322	Rn.20210	NM_001013120	chr11q21
1377617_at	---	EST	-1	0.921269	-1.4	0.013549	-1.4	0.0212396	Rn.15482	---	---
1377966_at	---	EST weakly similar to XP_579465.1 PREDICTED: DNA binding protein N5	1.2	0.384514	-1.6	0.0092964	-1.9	0.000474683	Rn.22923	---	---
1378307_at	---	Pleckstrin homology domain containing, family H (with MyTH4 domain) member 1	1.5	0.644	-3.6	0.00807686	-5.2	0.000936566	Rn.35024	XM_234332	chr6q24
1379242_at	---	EST	1	0.95611	-1.7	0.00568572	-1.7	0.00265452	---	---	---
1379371_at	---	EST	-1.4	0.14203	1.1	0.779173	1.5	0.0280265	Rn.25117	---	---
1379497_at	---	EST	-10.7	1.01319e-05	-5.4	0.000168067	2	0.0451667	---	---	---
1380433_at	---	EST weakly similar to XP_579465.1 PREDICTED: DNA binding protein N5	-1.9	0.0279084	-1.1	0.742781	1.7	0.0349725	Rn.22923	---	---
1380585_at	---	Protease, serine, 25	1.1	0.782682	1.3	0.0203619	1.2	0.06525	Rn.104627	XM_232107	chr4q34
1381163_at	---	EST	-1.2	0.398635	-1.6	0.00203462	-1.4	0.026647	Rn.37378	---	---
1382318_at	---	EST	-1.1	0.782682	1.4	0.0296304	1.5	0.00589134	---	---	---
1382482_at	---	EST	-1.3	0.0734729	-1	0.952376	1.3	0.041673	Rn.24188	---	---
1382962_at	---	EST	1.2	0.405902	1.4	0.0191874	1.2	0.23403	Rn.14855	---	---
1383058_at	---	EST	-2.1	0.052827	-2.5	0.0075546	-1.2	0.60912	Rn.4287	---	---
1383065_at	---	CDNA clone MGC:124727 IMAGE:7936966	1.2	0.481285	1.4	0.0281054	1.2	0.25657	Rn.103733	---	---
1383188_at	---	EST	1.3	0.198371	1.5	0.0222632	1.1	0.506845	Rn.22635	---	---
1383225_at	---	EST	-1.1	0.700188	-1.4	0.0390065	-1.3	0.176055	Rn.2894	---	---
1383796_at	---	CDNA clone IMAGE:7323916	-1	0.997058	1.6	0.00110091	1.6	0.000820126	Rn.26676	---	---
1383855_at	---	EST	1.4	0.262804	-1.6	0.0330857	-2.2	0.000936284	---	---	---
1383884_at	---	EST	-1.3	0.212442	-1.5	0.0140416	-1.2	0.364656	Rn.12957	---	---
1384027_a_at	---	EST	-1.3	0.0873434	-1.4	0.0073455	-1.1	0.450125	Rn.153605	---	---
1384474_at	---	EST	1.1	0.763128	-1.5	0.0204252	-1.7	0.00378702	Rn.872	---	---
1384517_at	---	Zinc finger protein 496	1.1	0.735618	1.3	0.0491841	1.2	0.195821	Rn.13860	XM_220512	chr10q22
1386376_at	---	EST	-1.3	0.147473	-1.4	0.0468288	-1	0.864781	Rn.134302	---	---
1386817_at	---	EST	1	0.990407	1.7	0.00124127	1.6	0.00108561	---	---	---
1388371_at	---	Protein kinase C substrate 80K-H	1.2	0.329487	-1.1	0.424066	-1.3	0.0240668	Rn.104417	XM_238534	chr8q13
1388374_at	---	EST	1.4	0.268886	-1.5	0.0441605	-2.1	0.00120537	---	---	---
1388383_at	---	EST	-1	0.945607	-1.4	0.0441605	-1.3	0.0677403	Rn.84364	---	---
1388398_at	---	EST	-1.2	0.627553	-1.7	0.0176047	-1.4	0.108008	---	---	---
1388469_at	---	Insulin-like growth factor I mRNA, 3' end of mRNA	-1.9	0.00322454	-1.4	0.0934427	1.4	0.0819883	Rn.25124	---	---
1388494_at	---	Procollagen, type IV, alpha 2	1.4	0.0413049	-1.2	0.13904	-1.8	0.000566365	Rn.2237	XM_225043	chr16q12.5
1388526_at	---	EST	-1.3	0.129578	1.3	0.0693884	1.7	0.000879387	Rn.100005	---	---
1388541_at	---	Similar to Hypothetical protein KIAA0152	1	0.982997	-1.4	0.013849	-1.4	0.00846872	Rn.12649	NM_001013983	chr12q16
1388592_at	---	EST	1	0.994476	-1.6	0.0534457	-1.7	0.043432	Rn.49412	---	---
1388604_at	---	EST	-1.1	0.790839	-1.4	0.0355558	-1.3	0.110383	---	---	---
1388623_at	---	EH-domain containing 1	1.3	0.0809121	-1.1	0.453246	-1.4	0.00479414	Rn.8141	XM_219529	chr1q43
1388632_at	---	RAB6B, member RAS oncogene family	-1.2	0.167808	1.1	0.424066	1.3	0.00987118	Rn.13756	XM_343459	chr8q32
1388656_at	---	EST strongly similar to XP_517968.1 PREDICTED: similar to ubiquitin conjugating enzyme	-1.7	0.0267336	-1.1	0.591561	1.5	0.055485	Rn.128732	---	---
1388667_at	---	EST	-1.2	0.32161	1.1	0.484793	1.3	0.029445	---	---	---
1388668_at	---	EST	-1.9	0.000291806	-1	0.928083	1.9	0.000158522	---	---	---
1388685_at	---	DiGeorge syndrome critical region gene 2	1.1	0.804238	-1.2	0.181322	-1.3	0.0471944	Rn.6726	NM_001012146	chr11q23
1388688_at	---	EST	-1.2	0.340678	-1.4	0.0392777	-1.1	0.478387	Rn.115416	---	---
1388738_at	---	Similar to mKIAA0534 protein	1.2	0.291354	-1.2	0.352645	-1.4	0.0150869	Rn.12950	XM_217657	chr1q55
1388754_at	---	EST	1.6	0.03658	-1	0.947774	-1.6	0.0125647	---	---	---
1388760_at	---	Solute carrier family 35, member B4	1.2	0.184046	-1.1	0.407089	-1.4	0.0102433	Rn.23967	XM_216122	chr4q22
1388824_at	---	Similar to RIKEN cDNA 4930431E10	-1.1	0.525777	-1.4	0.00836957	-1.3	0.071912	Rn.13503	XM_221895	chr12p11
1388874_at	---	EST	-1.1	0.849521	1.2	0.125298	1.3	0.040165	Rn.12182	---	---
1388949_at	---	EST	-1.2	0.386603	1.1	0.306919	1.3	0.0176306	Rn.57310	---	---
1389042_at	---	EST	-1	0.997058	-1.4	0.0236113	-1.4	0.0191456	Rn.56195	---	---
1389107_at	---	EST weakly similar to XP_236385.3 PREDICTED: similar to junction-associated coiled-coil protein	-1.3	0.0253216	-1.5	0.00166389	-1.1	0.383571	Rn.120904	---	---
1389113_at	---	Similar to Hypothetical protein MGC32471	-1.1	0.757757	-1.4	0.0432534	-1.2	0.156081	Rn.9239	XM_222629	chr13q13
1389180_at	---	Similar to phosphorylase kinase (EC 2.7.1.38) beta chain, non-muscle	-1.2	0.281897	-1.3	0.0330857	-1.1	0.498846	Rn.6488	NM_001014152	chr19q11
1389193_at	---	EST	1.8	0.0014305	1.3	0.0716201	-1.4	0.0384691	Rn.41133	---	---
1389332_at	---	EST	-1.3	0.281069	1.1	0.677351	1.5	0.0475527	Rn.13202	---	---
1389369_at	---	EST moderately similar to NP_076356.1 hypothetical protein LOC77547	-1.3	0.091324	1.1	0.744886	1.4	0.014717	Rn.124031	---	---
1389392_at	---	EST	1.5	0.0269998	-1.2	0.325047	-1.7	0.00104154	Rn.7226	---	---
1389396_at	---	EST	-1.2	0.587129	-1.8	0.00207461	-1.5	0.0130279	---	---	---
1389412_at	---	EST	1.1	0.725379	-1.4	0.0310987	-1.6	0.00469247	---	---	---
1389459_at	---	EST	-1.6	0.0241395	-1	0.926556	1.6	0.0147338	Rn.8045	---	---
1389486_at	---	EST	1.3	0.384118	1.6	0.0470073	1.2	0.493154	Rn.22499	---	---
1389516_at	---	Similar to Sperm 1 POU-domain transcription factor (SPRM-1)	-1.1	0.775343	1.3	0.0821715	1.4	0.0171088	Rn.109178	XM_215438	chr2q11
1389532_at	---	Nebulette	-1.2	0.478439	1.2	0.408185	1.4	0.041673	Rn.7963	XM_225644	chr17q12.3
1389564_at	---	EST	-1.2	0.248916	-1.4	0.0219327	-1.1	0.423539	---	---	---
1389650_at	---	Similar to zinc finger protein 366	-1.2	0.794573	1.8	0.0476076	2.1	0.0106851	Rn.64318	XM_214980	chr1q31
1389667_at	---	EST	-1.2	0.434545	-1.5	0.0169091	-1.3	0.193001	---	---	---
1389678_at	---	EST	-1	0.974327	1.6	0.0158255	1.7	0.00863832	Rn.38259	---	---
1389681_at	---	Poliovirus receptor-related 2 (herpesvirus entry mediator B)	1.2	0.442474	-1.1	0.486481	-1.3	0.0497586	Rn.7444	NM_001012064	chr1q21
1389688_at	---	EST	1.1	0.762072	-1.2	0.211655	-1.3	0.0472786	Rn.143891	---	---
1389695_at	---	EST	1.2	0.501688	-1.6	0.00615628	-1.9	0.000486261	---	---	---
1389697_at	---	EST	-1.4	0.00899829	-1.7	0.000329008	-1.2	0.152255	Rn.124511	---	---
1389754_at	---	EST	1.6	0.00137223	1.1	0.591561	-1.5	0.00218072	---	---	---
1389759_at	---	EST	-1.3	0.299427	-1.4	0.0310987	-1.1	0.454372	---	---	---
1389786_at	---	Similar to RIKEN cDNA 2410005O16	-1.4	0.28121	-1.6	0.0349787	-1.2	0.51807	Rn.51261	NM_001031663	---
1389789_at	---	EST	-1	0.886103	1.4	0.0181092	1.4	0.00577987	Rn.147438	---	---
1389793_at	---	Similar to p66 alpha homolog	-1.1	0.756508	1.3	0.197566	1.5	0.0419731	Rn.8522	NM_001013881	chr16p14
1389803_at	---	EST	-1.2	0.471935	-1.4	0.0333158	-1.2	0.304237	Rn.47082	---	---
1389809_at	---	EST	1.4	0.0442099	-1.4	0.00929424	-1.9	6.49002e-05	Rn.28828	---	---
1389845_at	---	EST	-1.8	0.00247267	-1.1	0.62484	1.7	0.00398303	Rn.106362	---	---
1389905_at	---	strongly similar to XP_152907.3 PREDICTED: hypothetical protein LOC237943	-1.2	0.59811	1.3	0.262814	1.6	0.0320348	Rn.101639	---	---
1389984_at	---	Importin 9	-1.2	0.411519	-1.4	0.0123182	-1.2	0.156081	Rn.18917	XM_222661	chr13q13
1390117_at	---	EST	-1.4	0.0958444	-1.5	0.0152589	-1.1	0.651633	Rn.16601	---	---
1390126_at	---	EST	1.7	0.0189225	2.1	0.00188814	1.2	0.492712	---	---	---
1390164_at	---	EST	1.1	0.722169	-1.3	0.129248	-1.5	0.0217092	Rn.23225	---	---
1390261_at	---	EST strongly similar to XP_130930.5 PREDICTED: Est1p-like protein B	1.1	0.685707	-1.2	0.281078	-1.4	0.0494078	Rn.139545	---	---
1390410_at	---	EST	-1.2	0.38309	-1.4	0.0318343	-1.2	0.379369	Rn.11455	---	---
1390437_at	---	EST	1.4	0.386603	-1.7	0.0607883	-2.3	0.00273781	Rn.14619	---	---
1390441_at	---	Development and differentiation enhancing	-1.1	0.811292	1.2	0.114541	1.2	0.0300723	Rn.63466	XM_235296	chr7q33
1390476_at	---	EST	1.1	0.45197	-1.2	0.075007	-1.4	0.00443164	Rn.12677	---	---
1390498_at	---	EST	-1.3	0.22461	-1.7	0.00398959	-1.3	0.118383	Rn.147999	---	---
1390515_at	---	EST	-1.3	0.235635	-1.6	0.00918464	-1.2	0.232423	Rn.98822	---	---
1390536_at	---	EST	-1.2	0.496474	-1.4	0.0274839	-1.2	0.239226	Rn.18139	---	---
1390547_at	---	EST	1.4	0.0433726	-1.3	0.0787899	-1.8	0.000379095	Rn.146340	---	---
1390556_at	---	EST	-1.1	0.829228	1.5	0.00969737	1.6	0.00242009	---	---	---
1390598_at	---	EST	-1	0.97631	-1.9	0.00364688	-1.9	0.00363564	Rn.127872	---	---
1390642_at	---	Follistatin-like 4	-1	0.981711	1.3	0.0634081	1.3	0.0431381	Rn.28779	XM_220408	chr10q22
1390664_at	---	EST	1.5	0.03658	-1.1	0.664027	-1.6	0.00447163	---	---	---
1390722_at	---	EST	-7.6	0.00780727	-1.1	0.941198	7	0.0045701	Rn.128013	---	---
1390727_at	---	EST	-1.2	0.587492	-1.7	0.00360707	-1.5	0.0233621	Rn.147897	---	---
1391428_at	---	EST	1.3	0.183841	-1.2	0.411375	-1.5	0.0103693	Rn.28326	---	---
1391505_x_at	---	EST	-2.1	0.0342844	-1.5	0.183705	1.4	0.347207	---	---	---
1391864_at	---	EST	2.7	0.000221054	2.3	0.000490512	-1.2	0.513484	---	---	---
1392246_at	---	Immunoglobulin superfamily, member 4A	-1.1	0.389346	1.1	0.546968	1.2	0.0486264	Rn.19928	NM_001012201	chr8q23
1392607_at	---	Similar to erythrocyte membrane protein band 4.1 (elliptocytosis 1, RH-linked) isoform 1	-1	0.998565	1.7	0.0401863	1.7	0.0328719	Rn.22747	XM_232771	chr5q36
1392713_a_at	---	EST	1	0.998664	-2	0.000102317	-2	4.71128e-05	---	---	---
1392778_at	---	EST moderately similar to XP_236873.3 PREDICTED: similar to RIKEN cDNA 4930555G01	-1.3	0.0185496	1	0.930242	1.3	0.00589042	Rn.14700	---	---
1392841_at	---	EST strongly similar to XP_515868.1 PREDICTED: sodium channel, voltage-gated, type III, alpha	1.4	0.129457	2	0.00166469	1.4	0.0938853	Rn.37544	---	---
1392941_at	---	EST	-1.5	0.00997398	-1.1	0.439736	1.3	0.0360341	Rn.836	---	---
1393018_at	---	Similar to RING finger protein 33	-1.4	0.22461	1.1	0.71519	1.5	0.040165	Rn.19937	XM_577505	---
1394166_at	---	EST	1	0.956714	1.3	0.0433411	1.3	0.0597674	---	---	---
1394228_at	---	EST	-1.5	0.0442099	1.4	0.0692171	2	0.000333354	Rn.13478	---	---
1398328_at	---	Similar to nuclear prelamin A recognition factor isoform a	1.2	0.32161	-1.2	0.271448	-1.4	0.0108714	Rn.137783	XM_340953	chr10q32.3
1398343_at	---	DnaJ (Hsp40) homolog, subfamily A, member 4	1	0.990407	-1.3	0.0415101	-1.3	0.0299348	Rn.27927	NM_001025411	chr8q24
1398382_at	---	EST	1.2	0.196159	-1.1	0.508795	-1.3	0.0165382	Rn.65040	---	---
1398421_at	---	EST	1.2	0.537289	-1.3	0.286058	-1.6	0.0287649	Rn.22934	---	---
1398463_at	---	EST	1.3	0.248916	2.9	4.7061e-05	2.2	0.000181557	Rn.13470	---	---
1398949_at	---	EST	1.1	0.817409	-1.3	0.0685232	-1.4	0.0171206	---	---	---
1398956_at	---	EST	-1.1	0.59726	-1.3	0.0278446	-1.2	0.179588	Rn.19435	---	---
1398991_at	---	Similar to expressed sequence AA408877	1	0.989734	-1.2	0.0539261	-1.3	0.0400169	Rn.7282	NM_001013231	chr13q24
1399167_a_at	---	Growth factor receptor bound protein 2-associated protein 1	1	0.880704	-1.3	0.0381227	-1.3	0.0121048	Rn.1725	XM_341667	chr19q11
