# Supplementary material for: Functional annotations of diabetes nephropathy susceptibility loci through analysis of genome-wide renal gene expression in rat models of diabetes mellitus
Source: BMC Med Genomics. 2009 Jul 9;2:41. doi: 10.1186/1755-8794-2-41 (PMC2717999; doi:10.1186/1755-8794-2-41)
Supplement: Additional file 6 — Comparison of Affymetrix and Illumina kidney gene expression profiling data for genes found differentially expressed between GK, STZ-WKY and WKY rats using the Affymetrix platform. Replication analysis of Affymetrix-based gene expression changes between GK, STZ-WKY and WKY rats using data from Illumina arrays showing fold-changes and statistical significance of differential expression derived by the two microarray technologies. [file 1755-8794-2-41-S6.xls]

## Sheet: Sheet1
Additional file 5. Comparison of Affymetrix and Illumina kidney gene expression profiling data for genes found differentially expressed between GK, STZ-WKY and WKY rats using the Affymetrix platform. Transcription ratios (TR) of genes statistically significantly down- or up-regulated in the comparisons between models are highlighted in green and red, respectively.
				GK vs WKY				STZ-WKY vs WKY				STZ-WKY vs GK
				Affymetrix		Illumina		Affymetrix		Illumina		Affymetrix		Illumina
Symbol	Gene Description	Affymetric probe set	Illumina Probe	TR	P-value	TR	P-value	TR	P-value	TR	P-value	TR	P-value	TR	P-value	UniGene	GenBank	Location
A4galt	Alpha 1,4-galactosyltransferase	1369027_at	GI_11560037-S	1.2	0.495501	-1.05524	0.510562	-1.3	0.117834	-1.06384	0.271028	-1.5	0.00846463	-1.00816	0.942941	Rn.48584	NM_022240	chr7q34
Aass	Aminoadipate-semialdehyde synthase	1377375_at	GI_62647060-S	-1	0.984263	1.28229	0.00169013	1.6	0.00354825	2.48743	2.40867e-15	1.7	0.00219458	1.93983	2.7475e-12	Rn.3169	XM_231524	chr4q22
Abat	4-aminobutyrate aminotransferase	1369799_at	GI_13591899-S	-1	0.973693	-1.03896	0.796196	1.5	0.0117233	1.4522	3.49573e-08	1.5	0.0065054	1.50878	3.37922e-09	Rn.10090	NM_031003	chr10q12
Abcb1	ATP-binding cassette, sub-family B (MDR/TAP), member 1 /// ATP-binding cassette, sub-family B (MDR/TAP), member 1A	1370583_s_at	GI_25453369-S	-1.1	0.914861	-1.46514	0.00383228	1.7	0.0211064	3.272	9.71397e-13	1.8	0.00777157	4.79394	2.57848e-16	Rn.107444	NM_012623 /// NM_133401	chr4q12
Abcd3	ATP-binding cassette, sub-family D (ALD), member 3	1368057_at	GI_6981449-S	1.1	0.852289	1.0509	0.668615	-1.7	0.0101558	-1.35948	5.47189e-07	-1.8	0.00276104	-1.42868	2.34402e-08	Rn.7024	NM_012804	chr2q41
Abcg1	ATP-binding cassette, sub-family G (WHITE), member 1	1368103_at	GI_16758261-S	-1.3	0.40347	-1.10776	0.184676	1.4	0.162413	1.3661	7.91324e-07	1.7	0.00820216	1.51331	2.01756e-09	Rn.8398	NM_053502	chr20p12
Abhd1	abhydrolase domain containing 1	1374475_at	GI_56606089-S	1.2	0.235838	1.04401	0.681338	-1.3	0.0418943	-1.4635	6.53161e-10	-1.6	0.00104154	-1.52791	3.49029e-11	Rn.40145	NM_001008520	chr6q14
Acaa1	acetyl-Coenzyme A acyltransferase 1 (peroxisomal 3-oxoacyl-Coenzyme A thiolase)	1387783_a_at	GI_6978428-S	-1.3	0.186367	-1.25215	7.25859e-06	1.3	0.0705376	1.29058	1.09739e-07	1.7	0.00120537	1.61599	3.27202e-14	Rn.8913	NM_012489	chr8q32
Acaa2	acetyl-Coenzyme A acyltransferase 2 (mitochondrial 3-oxoacyl-Coenzyme A thiolase)	1386880_at	GI_18426865-S	-1.6	0.0413049	-1.53665	1.06814e-05	-1.3	0.187896	-1.34866	0.000385958	1.2	0.383571	1.13939	0.163689	Rn.3786	NM_130433	chr18q12.3
Acadsb	Acyl-Coenzyme A dehydrogenase, short/branched chain	1371775_at	GI_6978432-S	-1.9	0.0185836	-1.33515	0.000100381	-1.4	0.150526	-1.17411	0.0148991	1.3	0.258103	1.13715	0.0594989	Rn.44423	NM_013084	chr1q41
Acadvl	acyl-Coenzyme A dehydrogenase, very long chain	1367897_at	GI_6978434-S	1	0.89175	1.11773	0.0328348	-1.4	0.0211064	-1.15183	0.0014851	-1.4	0.00694236	-1.28743	2.31868e-07	Rn.33319	NM_012891	chr10q24
Acas2l	acetyl-Coenzyme A synthetase 2 (AMP forming)-like	1372162_at	GI_62646031-S	-1.4	0.0643176	-1.53657	3.08711e-11	1.2	0.221482	1.24368	5.81138e-06	1.8	0.00128001	1.91101	4.45593e-17	Rn.98236	XM_215897	chr3q41
Ace	angiotensin 1 converting enzyme	1387791_at	GI_6978756-S	-1.7	0.0992279	-1.75933	9.64079e-09	-2.2	0.00597131	-2.17846	7.98905e-13	-1.3	0.370161	-1.23823	0.00487066	Rn.10149	NM_012544	chr10q32.1
Acf	apobec-1 complementation factor	1368784_at	GI_19173759-S	-1.2	0.482538	-1.36817	2.36008e-06	1.3	0.118755	-1.0979	0.127336	1.6	0.0081208	1.24616	0.000100161	Rn.81027	NM_133400	chr1q52
Acly	ATP citrate lyase	1367854_at	GI_8392838-S	1.3	0.108429	1.54931	1.15719e-10	-1.1	0.786017	1.09403	0.0858056	-1.4	0.0212396	-1.41615	2.19333e-09	Rn.29771	NM_016987	chr10q32.1
Acox2	Acyl-Coenzyme A oxidase 2, branched chain	1371137_at	GI_21955129-S	1.1	0.732192	1.18969	0.0162533	-1.6	0.024451	-1.36964	2.85041e-06	-1.8	0.00385925	-1.62944	2.93483e-10	Rn.10622	NM_145770	chr15p14
Actr1a	ARP1 actin-related protein 1 homolog A (yeast)	1371741_at	GI_62642417-S	1.1	0.757875	-1.0543	0.5085	-1.2	0.21073	-1.00526	0.960976	-1.3	0.0461423	1.04878	0.440911	Rn.32312	XM_238177	chr1q54
Acyp1	Acylphosphatase 1, erythrocyte (common) type	1373448_at	GI_62651072-S	-1.2	0.534993	-1.13422	0.0172169	-1.5	0.0203786	-1.21555	3.80608e-05	-1.3	0.167077	-1.07171	0.184488	Rn.3465	XM_216757	chr6q31
Adh1	Alcohol dehydrogenase 1	1368021_at	GI_31982383-S	-1	0.956776	1.04688	0.853743	2	0.00175169	2.02871	2.48691e-10	2.1	0.000879387	1.93786	7.3016e-10	Rn.40222	NM_019286	chr2q44
Adhfe1	alcohol dehydrogenase, iron containing, 1	1389548_at	GI_62648552-S	1	0.987008	-1.10644	0.294624	1.7	0.000552222	1.71792	1.69703e-10	1.6	0.000486261	1.90076	1.63516e-12	Rn.17173	NM_001025423	chr5q11
Adra1b	adrenergic receptor, alpha 1b	1368574_at	GI_47575852-S	1.1	0.805998	-1.07176	0.440588	1.5	0.0296304	1.45119	9.36336e-09	1.4	0.0861209	1.55532	1.45521e-10	Rn.10032	NM_016991	chr10q21
Aebp1	AE binding protein 1	1372301_at	GI_62660764-S	-1.2	0.215987	-1.20125	0.00699253	-1.3	0.0429113	-1.25777	0.000163171	-1.1	0.692574	-1.04705	0.624022	Rn.37157	XM_223583	chr14q21
Afm	afamin	1371266_at	GI_27229289-S	-1	0.968765	-1.01814	0.94211	-2.1	3.58776e-05	-1.8742	1.26326e-11	-2	1.22968e-05	-1.84081	1.50526e-11	Rn.126589	NM_172320	chr14p22
Aga	aspartylglucosaminidase	1372421_at	GI_62662638-S	1.2	0.429013	1.02272	0.894829	1.4	0.0455495	1.15769	0.00794916	1.2	0.425663	1.13197	0.0267483	Rn.104649	NM_001031641	chr16p11
Agrn	agrin	1370307_at	GI_28461144-S	-1.1	0.694735	-1.11539	0.0595899	-1.7	0.000848938	-1.38139	1.03592e-08	-1.5	0.00312379	-1.23849	1.71296e-05	Rn.2163	NM_175754	chr5q36
Agt	angiotensinogen	1387811_at	GI_51036672-S	1.2	0.374048	1.03947	0.891497	-1.3	0.0607883	-1.86702	9.67688e-09	-1.6	0.00262059	-1.94071	1.9111e-09	Rn.6319	NM_134432	chr19q12
Akap8	A kinase (PRKA) anchor protein 8	1370911_at	GI_62651798-S	-1.1	0.40347	-1.03774	0.676698	-1.2	0.0415171	-1.00263	0.980236	-1.1	0.426168	1.03501	0.59546	Rn.10248	XM_343176	chr7q11
Akr1b8	aldo-keto reductase family 1, member B8	1370902_at	GI_27465602-S	-6.2	5.95654e-05	-7.33557	1.06434e-18	1.4	0.362082	1.06396	0.753195	8.5	7.76117e-06	7.80477	4.18999e-20	Rn.23676	NM_173136	chr4q22
Akr1c12	aldo-keto reductase family 1, member C12	1398612_at	GI_62663781-S	1.1	0.854458	2.65231	5.29316e-20	-1.8	0.000399919	-1.06367	0.314015	-1.9	0.000112689	-2.82119	8.35343e-22	---	XM_341549	chr17q12.3
Akr7a3	aldo-keto reductase family 7, member A3 (aflatoxin aldehyde reductase)	1368121_at	GI_7106239-S	-1.3	0.0127328	-1.56525	2.06545e-10	-1.3	0.00764587	-1.4789	6.51567e-10	1	0.993777	1.05839	0.396563	Rn.6043	NM_013215	chr5q36
Alas2	aminolevulinic acid synthase 2	1367985_at	GI_6978484-S	2.3	0.18078	1.36205	0.0595533	3.7	0.0135529	1.45497	0.00591103	1.6	0.401027	1.06822	0.798211	Rn.32517	NM_013197	chrXq21
Aldh7a1	aldehyde dehydrogenase family 7, member A1	1371567_at	GI_62664436-S	1.1	0.835855	1.07695	0.350344	1.4	0.00701105	1.2625	1.9792e-05	1.3	0.0159879	1.17229	0.00234624	Rn.7330	XM_214535	chr18q12.1
Alox15	arachidonate 12-lipoxygenase	1387796_at	GI_31542124-S	1.2	0.752767	1.36608	0.527495	2.3	0.0100083	2.84069	0.000208597	1.9	0.0358059	2.07945	0.0084515	Rn.11318	NM_031010	chr10q24
Als2	amyotrophic lateral sclerosis 2 (juvenile)	1377166_at	GI_62655112-S	-1.2	0.345015	-1.13297	0.0425995	-1.4	0.0392777	-1.25427	2.61574e-05	-1.1	0.474262	-1.10707	0.0613342	Rn.6408	XM_343574	chr9q31
Amacr	alpha-methylacyl-CoA racemase	1367775_at	GI_6981183-S	-1.7	0.00170948	-1.52935	4.76897e-08	-1.1	0.376627	-1.04301	0.6737	1.5	0.00600056	1.46628	3.98516e-08	Rn.2590	NM_012816	chr2q16
Ambp	alpha 1 microglobulin/bikunin	1368686_at	GI_6978496-S	1.4	0.0511918	1.93943	1.45356e-13	1	0.905155	1.21783	0.000556014	-1.4	0.0359644	-1.59253	8.47923e-11	Rn.18721	NM_012901	chr5q24
Amn	amnionless	1375106_at	GI_62651270-S	1.6	0.0173436	1.23167	0.000235174	1.1	0.784719	-1.1836	0.000794359	-1.5	0.0178795	-1.45781	6.05688e-10	Rn.7787	XM_234547	chr6q32
	amnionless	1391409_at		1.3	0.128523			-1.3	0.0617886			-1.6	0.000808271			Rn.7787	XM_234547	chr6q32
Angptl4	angiopoietin-like protein 4	1388924_at	GI_51036687-S	1.1	0.685707	1.06893	0.710527	-2.4	0.000122573	-2.1309	9.0337e-12	-2.8	1.99946e-05	-2.27779	6.04986e-13	Rn.119611	NM_199115	chr7q12
Anpep	alanyl (membrane) aminopeptidase	1386938_at	GI_13591913-S	1.1	0.8084	1.09327	0.329575	-1.9	5.47742e-05	-2.10273	1.42882e-14	-2.1	1.22968e-05	-2.29884	1.97786e-16	Rn.11132	NM_031012	chr1q31
Anxa1	annexin A1	1367614_at	GI_6978500-S	-1.6	0.0144595	-1.43086	2.95779e-07	-1.4	0.0476076	-1.11266	0.0778357	1.1	0.488198	1.28598	1.89828e-05	Rn.1792	NM_012904	chr1q51
Apg12l	autophagy 12-like (S. cerevisiae)	1371614_at	GI_62664384-S	-1.1	0.535433	-1.01876	0.898308	1.1	0.338651	1.17679	0.000474481	1.3	0.0384958	1.19886	0.000109902	Rn.6224	XM_341609	chr18q11
Apoe	apolipoprotein E	1370862_at	GI_20301953-S	2.3	0.00100951	1.99309	1.41321e-10	2.4	0.000468115	1.98007	2.78706e-11	1	0.907025	-1.00658	0.971827	Rn.32351	NM_138828	chr1q21
Aqp2	aquaporin 2	1368568_at	GI_6978528-S	-1.2	0.304849	-1.22965	0.00700664	1.7	0.000651854	2.34162	4.63601e-15	2.1	4.2107e-05	2.87938	3.26369e-18	Rn.90076	NM_012909	chr7q36
Aqp3	aquaporin 3	1387100_at	GI_13928979-S	1.5	0.0665308	1.26402	1.15183e-05	2.1	0.00119595	2.11956	4.12981e-18	1.3	0.13405	1.67684	2.90669e-14	Rn.11109	NM_031703	chr5q22
Aqp4	Aquaporin 4	1372190_at	GI_6978530-S	-1.8	0.108632	-1.02559	0.888118	1	0.930242	1.15553	0.0162181	1.9	0.038212	1.18511	0.00415999	Rn.90091	NM_012825	chr18p13
Aqp7	aquaporin 7	1368317_at	GI_27734167-S	1.4	0.0885719	1.258	2.95599e-05	-1	0.838725	-1.13393	0.00870047	-1.4	0.0196157	-1.42649	7.72441e-10	Rn.11111	NM_019157	chr5q22
Areg	amphiregulin	1369871_at	GI_8392916-S	2.1	0.00816265	1.84912	3.16981e-08	-1.2	0.466128	-1.07092	0.608927	-2.6	0.000603083	-1.98026	2.5909e-10	Rn.10568	NM_017123	chr14p22
Arhgef9	Cdc42 guanine nucleotide exchange factor (GEF) 9	1387199_a_at	GI_13027401-S	-1.1	0.715907	-1.0543	0.780682	1.2	0.222032	1.39493	3.56472e-05	1.3	0.0403581	1.47068	2.98067e-06	Rn.33757	NM_023957	chrXq31
Armc5	armadillo repeat containing 5	1373716_at	GI_57164096-S	-1.1	0.732733	-1.18153	0.00404876	-1.4	0.0307147	-1.26182	1.4438e-05	-1.2	0.122081	-1.06795	0.29402	Rn.15020	NM_001009455	chr1q36
Armet	arginine-rich, mutated in early stage tumors	1372352_at	GI_62654245-S	1.1	0.600878	1.24255	0.000136223	-1.4	0.0236007	-1.06715	0.283588	-1.5	0.00230261	-1.32598	2.78774e-07	Rn.42796	XM_236614	chr8q32
Arntl	aryl hydrocarbon receptor nuclear translocator-like	1370510_a_at	GI_25453397-S	-1.7	0.00374012	-1.55338	8.70087e-10	-2.1	0.000287082	-1.75634	4.05753e-13	-1.2	0.272652	-1.13065	0.0235627	Rn.14532	NM_024362	chr1q34
Arpc3	actin related protein 2/3 complex, subunit 3	1371977_at	GI_62658880-S	1.2	0.565832	1.15062	0.00632654	-1.2	0.374649	1.10857	0.02576	-1.4	0.0497586	-1.03792	0.587685	Rn.4233	XM_213782	chr12q16
Arsb	Arylsulfatase B	1371021_at	GI_62642740-S	1.8	0.00110754	1.25697	0.00027526	1.1	0.711205	1.53813	4.84191e-10	-1.7	0.00116046	1.22368	0.000304557	Rn.94004	NM_033443	chr2q12
	Arylsulfatase B	1375412_at		1.1	0.645853			1.4	0.0237764			1.2	0.134983			Rn.94004	NM_033443	chr2q12
Asgr1	asialoglycoprotein receptor 1	1370149_at	GI_56961630-S	-2.2	0.00153946	-1.99035	2.82949e-09	-2.3	0.000489152	-2.0359	1.76456e-10	-1.1	0.778469	-1.02288	0.909108	Rn.44300	NM_012503	chr10q24
Asl	argininosuccinate lyase	1368916_at	GI_31377524-S	1.3	0.172213	1.21478	0.00673999	1.9	0.00110091	2.28149	2.21061e-15	1.4	0.0424466	1.87812	6.8532e-13	Rn.64591	NM_021577	chr12q13
	argininosuccinate lyase	1367754_s_at	GI_31377524-S	1.2	0.455006	1.21478	0.00673999	1.8	0.00279327	2.28149	2.21061e-15	1.5	0.0296261	1.87812	6.8532e-13	Rn.64591	NM_021577 /// NM_031330	chr12q13 /// chr10q22
Asrgl1	asparaginase-like sperm autoantigen	1374871_at	GI_31377474-S	1.1	0.743931	1.02901	0.781244	-1.6	0.0015211	-1.52009	1.68599e-12	-1.8	0.000309285	-1.56418	1.45667e-13	Rn.22774	NM_145089	chr1q43
	asparaginase-like sperm autoantigen	1387966_at		1.1	0.685707			-1.4	0.070608			-1.6	0.00976878			Rn.22774	NM_145089	chr1q43
Ass	arginosuccinate synthetase	1370964_at	GI_42475956-S	1	0.976017	1.0914	0.192676	1.5	0.0321719	1.58258	1.04939e-11	1.4	0.0356567	1.45005	8.66866e-10	Rn.5078	NM_013157	chr3p12
Atp2a2	ATPase, Ca++ transporting, cardiac muscle, slow twitch 2	1398862_at	GI_8392934-S	1.1	0.786012	-1.02798	0.853743	-1.2	0.0765281	-1.31053	2.28976e-06	-1.3	0.0168017	-1.27486	1.19259e-05	Rn.2305	NM_017290	chr12q16
	ATPase, Ca++ transporting, cardiac muscle, slow twitch 2	1369065_a_at		1.1	0.873711			-1.3	0.0986908			-1.4	0.0343724			Rn.2305	NM_017290	chr12q16
Axin2	Axin2	1390429_at	GI_13242242-S	-1.2	0.373063	-1.03265	0.760202	1.1	0.351143	-1.02015	0.812893	1.3	0.0212396	1.01225	0.902907	Rn.14542	NM_024355	chr10q32.1
Azgp1	alpha-2-glycoprotein 1, zinc	1387234_at	GI_6978564-S	-1.9	0.00325828	-2.59161	7.8906e-11	1.2	0.295295	1.29964	0.0130468	2.3	0.000147224	3.36815	1.46452e-14	Rn.5007	NM_012826	chr12q11
Baat	bile acid-Coenzyme A: amino acid N-acyltransferase	1387508_at	GI_8392961-S	1.1	0.931271	1.17621	0.143713	3	5.66822e-05	3.43891	1.61635e-16	2.8	4.2107e-05	2.92373	1.98062e-15	Rn.11129	NM_017300	chr5q22
Bace	beta-site APP cleaving enzyme	1369256_at	GI_9506420-S	1.2	0.298286	1.00325	0.98592	1.3	0.0463871	1.06256	0.260721	1.1	0.592078	1.05911	0.299739	Rn.48895	NM_019204	chr8q22
Bach	brain acyl-CoA hydrolase	1370313_at	GI_41152524-S	-1	0.986038	-1.08002	0.386783	-1.5	0.0164968	-1.5482	6.36631e-10	-1.5	0.0153369	-1.43349	3.01212e-08	Rn.6024	NM_013214	chr5q36
Bambi		1370823_at	GI_47271542-S	1.2	0.619152	-1.07412	0.546902	-1.3	0.230038	-1.37119	5.27578e-06	-1.5	0.0290091	-1.27657	0.000215133	Rn.25267	NM_139082	chr17q12.1
Basp1	brain abundant, membrane attached signal protein 1	1369310_at	GI_11560134-S	1.5	0.116546	1.49925	7.93211e-08	-2.4	0.000923347	-2.72377	4.12981e-18	-3.7	2.28974e-05	-4.0836	2.18657e-23	Rn.37779	NM_022300	chr2q22
	brain abundant, membrane attached signal protein 1	1398350_at		1.6	0.100869			-2.5	0.000622702			-4	1.74384e-05			Rn.37779	NM_022300	chr2q22
Bat1a	HLA-B-associated transcript 1A	1388158_at	GI_51592091-S	-1.1	0.572881	-1.12764	0.0163724	-1.4	0.0291421	-1.03588	0.591963	-1.2	0.205689	1.08859	0.0625903	Rn.3516	NM_133300	chr20p12
Bcat2	branched chain aminotransferase 2, mitochondrial	1386928_at	GI_11693173-S	-1.2	0.438308	-1.36575	9.9587e-06	1.2	0.130449	1.3458	3.84657e-06	1.5	0.0076122	1.83802	5.28072e-13	Rn.981	NM_022400	chr1q22
Bcl7c	B-cell CLL/lymphoma 7C	1374837_at	GI_62641336-S	1.1	0.682316	-1.11868	0.0432318	-1.3	0.236773	-1.22009	3.75196e-05	-1.4	0.0380818	-1.09065	0.080461	Rn.92046	XM_215076	chr1q36
Bdh	3-hydroxybutyrate dehydrogenase (heart, mitochondrial)	1368387_at	GI_55742812-S	1.3	0.180453	1.00406	0.987776	-1.2	0.331771	-1.2992	4.0609e-05	-1.6	0.00743099	-1.30447	2.90517e-05	Rn.36635	NM_053995	chr11q22
Bhlhb2	basic helix-loop-helix domain containing, class B2	1369415_at	GI_16758031-S	1.3	0.405902	1.38256	0.000425944	-1.5	0.0782371	-1.02823	0.865536	-1.9	0.00389486	-1.42159	2.72686e-05	Rn.81055	NM_053328	chr4q41
Bmp3	bone morphogenetic protein 3	1369773_at	GI_8392992-S	-1.4	0.0416819	-1.33676	5.82682e-05	-1.1	0.604934	-1.31076	3.36305e-05	1.3	0.0869752	1.01984	0.88492	Rn.53974	NM_017105	chr14p22
Bmp6	bone morphogenetic protein 6	1388201_at	GI_29789037-S	1.4	0.0290313	1.11596	0.0245118	1.2	0.115649	1.0562	0.280053	-1.1	0.426148	-1.05658	0.276686	Rn.40476	NM_013107	chr17p12
	bone morphogenetic protein 6	1388920_at		1.4	0.040472			1.3	0.109354			-1.1	0.524624			Rn.40476	NM_013107	chr17p12
Bmp7	bone morphogenetic protein 7	1389403_at	GI_62646450-S	1.3	0.0489108	1.3278	8.08894e-07	1.1	0.579159	1.14955	0.00341268	-1.2	0.109779	-1.15506	0.00236004	Rn.18030	XM_342591	chr3q42
Bnip2	BCL2/adenovirus E1B 19kDa-interacting protein 1, NIP2	1390133_at	GI_62653870-S	-1.3	0.171532	-1.18585	0.00875722	-1.5	0.00415932	-1.07792	0.275288	-1.2	0.16752	1.10013	0.127417	Rn.13297	XM_217191	chr8q24
Brunol4	bruno-like 4, RNA binding protein (Drosophila)	1381995_at	GI_62664138-S	1.1	0.740347	1.02249	0.869704	1.3	0.0356334	-1.00043	0.997776	1.2	0.137222	-1.02293	0.799128	Rn.23878	XM_226107	chr18p12
Ca3	carbonic anhydrase 3	1367896_at	GI_40538863-S	-1.2	0.943088	-1.36314	0.680633	3.8	0.092133	2.10979	0.0445967	4.6	0.0456388	2.87593	0.00308398	Rn.1647	NM_019292	chr2q23
Ca4	carbonic anhydrase 4	1368437_at	GI_9506448-S	1.1	0.734614	1.0203	0.928544	1.4	0.0430056	1.32335	2.9082e-05	1.3	0.172075	1.29702	7.7839e-05	Rn.51389	NM_019174	chr10q26
Ca5b	carbonic anhydrase VB, mitochondrial	1390807_at	GI_53850631-S	1	0.973443	1.14754	0.0509397	-1.7	0.00203168	-1.75387	4.15386e-12	-1.8	0.00108646	-2.01265	8.3068e-15	Rn.22441	NM_001005551	chrXq21
	carbonic anhydrase VB, mitochondrial	1377573_at		1.2	0.757875			-1.6	0.0938562			-1.9	0.0183316			Rn.22441	NM_001005551	chrXq21
Calb1	calbindin 1	1370201_at	GI_14010886-S	-1.6	0.0293598	-1.70407	7.13976e-10	1.5	0.0361258	1.6648	2.65272e-10	2.5	0.000137008	2.83693	1.23119e-18	Rn.3908	NM_031984	chr5q13
Calm3	calmodulin 3	1370873_at	GI_46559781-S	1.2	0.347928	1.17319	0.00336182	-1.1	0.377855	-1.0216	0.815691	-1.4	0.0212396	-1.19852	0.000193788	Rn.2892	NM_012518	chr1q22
Calr	calreticulin	1398750_at	GI_11693171-S	1.1	0.591552	1.10312	0.123501	-1.2	0.282656	-1.27284	5.46082e-06	-1.3	0.0344191	-1.4041	6.5171e-09	Rn.974	NM_022399	chr19q11
Casp8	caspase 8	1369262_at	GI_11560102-S	1.1	0.666415	1.05304	0.594771	1.4	0.0176355	1.05113	0.478304	1.2	0.0937718	-1.00182	0.989234	Rn.54474	NM_022277	chr9q31
Casr	calcium-sensing receptor	1369158_at	GI_8393052-S	-1.5	0.0305106	1.05177	0.818685	-2	0.000552222	-1.25524	0.00686875	-1.3	0.103137	-1.32023	0.000915657	Rn.10019	NM_016996	chr11q22
Cckar	cholecystokinin A receptor	1369787_at	GI_6978614-S	1.3	0.108632	1.75088	8.42448e-15	-1	0.877088	-1.31196	4.01163e-08	-1.3	0.0306803	-2.29708	9.66274e-21	Rn.10184	NM_012688	chr14q11
Ccnd1	cyclin D1	1371643_at	GI_31377522-S	1.6	0.0106275	1.4939	3.17035e-06	1.4	0.0486474	1.42013	5.22996e-06	-1.2	0.407171	-1.05195	0.67148	Rn.22279	NM_171992	chr1q42
Ccng1	cyclin G1	1367764_at	GI_6978620-S	-1.3	0.203736	-1.00134	0.996043	2	0.000515664	1.88088	5.23738e-13	2.6	2.0364e-05	1.8834	2.18757e-13	Rn.5834	NM_012923	chr10q12
Cct5	chaperonin subunit 5 (epsilon)	1376570_at	GI_51890218-S	-1	0.920655	1.26644	0.000112048	-1.3	0.0342856	1.10958	0.0668198	-1.3	0.0574944	-1.14136	0.0146015	Rn.92645	NM_001004078	chr2q22
Cd24	CD24 antigen	1369953_a_at	GI_52138587-S	-1.1	0.846313	-1.01171	0.947236	-1.7	0.0238411	-1.19065	0.00037079	-1.6	0.0570127	-1.17687	0.000801115	Rn.6007	NM_012752	chr20q13
Cd74	CD74 antigen (invariant polpypeptide of major histocompatibility class II antigen-associated)	1367679_at	GI_6978636-S	1.5	0.0191611	1.44166	0.00491062	-1	0.87423	-1.41974	0.00227284	-1.5	0.00480368	-2.04678	3.6732e-08	Rn.33804	NM_013069	chr18q12.1
Cdc25b	cell division cycle 25 homolog B (S. cerevisiae)	1370034_at	GI_19424259-S	1.2	0.630618	1.01803	0.940267	1.6	0.0281054	1.08924	0.288764	1.4	0.165624	1.06995	0.454362	Rn.11312	NM_133572	chr3q36
Cdc42ep3	CDC42 effector protein (Rho GTPase binding) 3	1375910_at	GI_62650244-S	-1.2	0.309508	-1.11783	0.0687196	1.1	0.457642	1.02407	0.798779	1.3	0.0250261	1.14474	0.00734752	Rn.4040	XM_233815	chr6q11
Cdc91l1	CDC91 cell division cycle 91-like 1 (S. cerevisiae)	1374357_at	GI_31745143-S	-1	0.976017	-1.05293	0.610527	-1.3	0.0410507	-1.19258	0.000762832	-1.3	0.0464045	-1.13262	0.0180422	Rn.40981	NM_181637	chr3q42
Cdh1	cadherin 1	1386947_at	GI_13786163-S	-1.1	0.676555	-1.09389	0.353449	-1.4	0.0256894	-1.28279	0.000128034	-1.3	0.130454	-1.1727	0.0129896	Rn.1303	NM_031334	chr19q12
Cdk10	cyclin-dependent kinase (CDC2-like) 10	1377402_at	GI_62665404-S	1.5	0.0100785	1.20384	0.00649954	-1	0.965372	1.0507	0.583999	-1.5	0.00385925	-1.14575	0.0259902	Rn.20472	NM_001025722	chr19q12
Cdkn1c	cyclin-dependent kinase inhibitor 1C (P57)	1372299_at	GI_33285018-S	-1.1	0.757757	-1.21764	0.00510554	1.5	0.067738	1.41274	4.21217e-07	1.7	0.0127572	1.72022	1.79494e-11	Rn.92509	NM_001033757 /// NM_001033758 /// NM_182735	chr1q42
Ces2	carboxylesterase 2 (intestine, liver)	1368905_at	GI_19424283-S	1.3	0.134512	1.33956	3.18491e-06	1.6	0.00517634	1.82671	6.59641e-14	1.2	0.258377	1.36366	1.3052e-07	Rn.14535	NM_133586	chr1q55
Chd6	chromodomain helicase DNA binding protein 6	1379580_at	GI_62646270-S	-1.2	0.594723	-1.03352	0.868837	-1.6	0.0362126	-1.8085	5.08065e-11	-1.3	0.229202	-1.74985	1.17686e-10	Rn.43055	XM_230814	chr3q42
Clcn2	chloride channel 2	1368219_at	GI_8393137-S	1.2	0.403712	1.16815	0.00954695	-1.1	0.457805	-1.11255	0.0521196	-1.4	0.0379825	-1.29963	2.70352e-06	Rn.11073	NM_017137	chr11q23
Clcnk1	chloride channel K1	1368765_at	GI_16758029-S	-1.3	0.10672	-1.46971	2.84858e-06	1.1	0.362627	1.32529	7.2672e-05	1.5	0.00467045	1.9478	1.66443e-12	Rn.88871	NM_053327	chr5q36
Cldn10	claudin 10	1372492_at	GI_62662035-S	-1.2	0.372974	-1.12236	0.0199142	-1.4	0.00948533	-1.2722	3.64556e-07	-1.2	0.143336	-1.13351	0.00338408	Rn.99994	XM_214250	chr15q24
Cldn16	claudin 16	1369184_at	GI_18777750-S	-1.1	0.575945	-1.41301	3.02748e-07	-1.6	0.00147542	-1.78377	4.09487e-13	-1.4	0.00950584	-1.26239	3.60075e-05	Rn.43852	NM_131905	chr11q22
Cldn3	claudin 3	1368115_at	GI_13928977-S	1.4	0.149169	1.31603	0.00105433	-1.2	0.389205	-1.10089	0.286559	-1.6	0.00751	-1.44881	2.68395e-06	Rn.4513	NM_031700	---
Cldn5	claudin 5	1374104_at	GI_55926220-S	1	0.946418	-1.0685	0.436285	-1.3	0.0492956	-1.07523	0.240366	-1.4	0.023948	-1.0063	0.960263	Rn.17420	NM_031701	chr11p12
Clk3	CDC-like kinase 3	1368235_at	GI_19705446-S	1	0.981643	1.07533	0.309651	-1.3	0.0705376	-1.03452	0.665705	-1.3	0.047589	-1.11245	0.0327263	Rn.10340	NM_134340	chr8q24
Clu	clusterin	1367784_a_at	GI_46048419-S	3.1	0.000188814	2.0478	5.80338e-09	1.3	0.278481	-1.0552	0.744405	-2.4	0.000637015	-2.16083	9.51813e-11	Rn.1780	NM_053021	chr15p12
Clybl	citrate lyase beta like	1374190_at	GI_62662079-S	1.2	0.45325	1.06561	0.442739	1.5	0.0278924	1.03008	0.735706	1.2	0.273604	-1.03449	0.689599	Rn.137340	XM_240311	chr15q25
Cml2	Camello-like 2	1368366_at	GI_51036646-S	-1.9	0.00275495	-1.53957	0.00919944	-1.6	0.0170803	-1.90413	2.08046e-05	1.2	0.33359	-1.23679	0.204502	Rn.20565	NM_021668	chr4q34
Col18a1	collagen, type XVIII, alpha 1	1388143_at	GI_62665828-S	1.5	0.0442099	1.41556	6.41036e-06	-1.2	0.361403	1.03091	0.803096	-1.8	0.00193186	-1.37311	4.34146e-06	Rn.12030	XM_241632	chr20p12
	collagen, type XVIII, alpha 1	1388459_at		1.2	0.441481			-1.4	0.0475419			-1.7	0.00271237			Rn.12030	XM_241632	chr20p12
Col4a1	procollagen, type IV, alpha 1	1372439_at	GI_62662986-S	1.1	0.871909	1.14408	0.0984545	-1.5	0.0375824	-1.55761	8.66297e-09	-1.6	0.0114879	-1.78203	1.37931e-11	Rn.53801	XM_214400	chr16q12.5
	procollagen, type IV, alpha 1	1373245_at		1.3	0.0546329			-1.1	0.546813			-1.5	0.00449318			Rn.53801	XM_214400	chr16q12.5
Col4a4	procollagen, type IV, alpha 4	1376955_at	GI_56605741-S	-1.1	0.909336	-1.04469	0.821391	-1.4	0.0416318	-1.11632	0.189945	-1.4	0.0777464	-1.06857	0.533836	Rn.22075	NM_001008332	chr9q34
Coq7	demethyl-Q 7	1370506_at	GI_25453395-S	1.1	0.724414	1.01851	0.939014	-1.3	0.0602528	1.04285	0.709272	-1.4	0.00973704	1.02389	0.865712	Rn.6981	NM_012785	chr1q35
Coro1b	coronin, actin-binding protein, 1B	1398769_at	GI_9506506-S	1.1	0.59811	-1.06262	0.492637	-1.2	0.324952	-1.26867	1.11102e-05	-1.3	0.0457041	-1.1939	0.000607287	Rn.2819	NM_019222	chr1q42
Cotl1	coactosin-like 1 (Dictyostelium)	1388596_at	GI_62665344-S	1.4	0.218203	-1.11731	0.134788	-1.2	0.305055	-1.53735	1.17482e-09	-1.7	0.0080066	-1.37594	4.16594e-07	Rn.98506	XM_341700	chr19q12
Cpn1	carboxypeptidase N, polypeptide 1, 50kD	1387503_at	GI_16758271-S	1.4	0.190711	1.31158	9.63157e-05	1.8	0.00434359	1.92418	2.77673e-13	1.3	0.156081	1.46707	3.23169e-08	Rn.145303	NM_053526	chr1q54
Cpt1b	carnitine palmitoyltransferase 1b	1367742_at	GI_6978702-S	1.2	0.524587	1.01315	0.961295	-1.6	0.0311455	-1.37877	8.13507e-06	-2	0.00228647	-1.3969	3.71891e-06	Rn.6028	NM_013200	chr7q34
Creg	cellular repressor of E1A-stimulated genes	1381968_at	GI_62659636-S	-1.5	0.00615484	-1.41576	4.00753e-07	1.1	0.43732	1.32636	2.64987e-06	1.7	0.000471889	1.87782	3.33488e-14	Rn.8051	XM_213921	chr13q23
	cellular repressor of E1A-stimulated genes	1375428_at		-1.3	0.137839			1.1	0.497291			1.4	0.0102383			Rn.8051	XM_213921	chr13q23
Crtac1	cartilage acidic protein 1	1368381_at	GI_62642332-S	1	0.984263	-1.22722	0.035765	1.4	0.0123182	1.41337	4.92527e-05	1.4	0.0114877	1.73451	9.67963e-09	Rn.107122	XM_574670	chr1q54
Cry2	cryptochrome 2 (photolyase-like)	1369446_at	GI_19173767-S	1.1	0.497611	1.07093	0.393502	1.5	0.0041608	1.20264	0.000369728	1.3	0.0387437	1.12299	0.0265664	Rn.144653	NM_133405	chr3q24
Csad	cysteine sulfinic acid decarboxylase	1398286_at	GI_11120695-S	-1	0.959086	-1.16828	0.0370625	-1.7	0.0127072	-1.373	2.76237e-06	-1.6	0.0154439	-1.17523	0.0108965	Rn.43232	NM_021750	chr7q36
Csnk2a1	Casein kinase II, alpha 1 polypeptide	1389974_at	GI_16758673-S	-2.1	0.00531392	1.00821	0.973789	1.1	0.739337	1.02479	0.829623	2.3	0.000936566	1.01644	0.90126	Rn.4231	NM_053824	chr3q41
	Casein kinase II, alpha 1 polypeptide	1387170_at		1.6	0.00593287			-1	0.953366			-1.6	0.00223779			Rn.4231	NM_053824	chr3q41
Cte1	cytosolic acyl-CoA thioesterase 1	1398250_at	GI_13786131-S	-1	0.981603	-1.13454	0.111339	-1.7	0.00313715	-1.58921	1.49343e-09	-1.7	0.00295398	-1.40076	7.37753e-07	Rn.11326	NM_031315	chr6q31
Ctgf	connective tissue growth factor	1367631_at	GI_11560084-S	2.3	0.0185836	1.81707	6.97284e-06	-1.3	0.49642	-1.2021	0.143391	-2.9	0.00129026	-2.18431	4.20697e-09	Rn.17145	NM_022266	chr1p12
Ctsb	Cathepsin B	1367646_at	GI_62661376-S	1.3	0.147473	1.37253	6.10995e-07	1.3	0.0496607	1.37885	6.34116e-08	1	0.881182	1.0046	0.970762	Rn.100909	NM_022597	chr15p12
Ctsl	cathepsin L	1370245_at	GI_6978722-S	-1	0.949096	1.09039	0.223026	1.6	0.0168081	1.42554	7.04546e-09	1.6	0.00755329	1.30737	1.34865e-06	Rn.1294	NM_013156	chr17p14
Cttn	cortactin isoform B	1370123_a_at	GI_11177917-S	1.1	0.656138	1.05371	0.528907	1.3	0.0278984	-1.02568	0.758775	1.2	0.149674	-1.08077	0.129384	Rn.107869	NM_021868	chr1q41-q42
Cuedc2	CUE domain containing 2	1376368_at	GI_62642414-S	1.3	0.14918	1.02702	0.816177	-1.1	0.779767	1.07628	0.126819	-1.3	0.0296261	1.04796	0.421504	Rn.19673	XM_215274	chr1q54
Cx3cl1	chemokine (C-X3-C motif) ligand 1	1368200_at	GI_19745169-S	1.1	0.838505	1.03368	0.865196	-1.5	0.00993222	-1.66907	8.7838e-10	-1.6	0.00257625	-1.72528	1.42673e-10	Rn.107266	NM_134455	chr19p12
Cyln2	cytoplasmic linker 2	1368571_at	GI_11496270-S	-1.1	0.572881	-1.0379	0.654155	-1.4	0.0184446	-1.01167	0.891399	-1.2	0.137167	1.02592	0.716993	Rn.10893	NM_021997	chr12q12
Cyp2c	Cytochrome P450, subfamily IIC (mephenytoin 4-hydroxylase)	1387328_at	GI_9506528-S	1.9	0.526686	1.65045	0.362883	-6.9	0.00575657	-6.16388	2.52843e-06	-13.5	0.000492403	-10.1732	1.98343e-08	Rn.10870	NM_019184	chr1q53
Cyp2d26	cytochrome P450, family 2, subfamily d, polypeptide 26	1367917_at	GI_6978746-S	1	0.904855	-1.14963	0.00373714	1.6	0.00440632	1.27825	2.10234e-07	1.5	0.00743099	1.46953	7.61144e-12	Rn.91355	NM_012730	chr7q34
Cyp2d9	cytochrome P450, family 2, subfamily d, polypeptide 9 /// cytochrome P450, family 2, subfamily d, polypeptide 10	1370377_at	GI_23463314-S	2.1	0.188535	1.07632	0.799604	-1.5	0.413302	-1.94687	1.8478e-07	-3.3	0.0108714	-2.09545	1.83198e-08	Rn.91133	NM_153313 /// NM_173304	chr7q34
Cyp2e1	cytochrome P450, family 2, subfamily e, polypeptide 1	1367871_at	GI_13928733-S	-1.2	0.496471	-1.1546	0.186217	1.8	0.00247628	1.75437	6.25611e-09	2.2	0.000226045	2.0256	2.3534e-11	Rn.1372	NM_031543	---
Cyp4a14	cytochrome P450, family 4, subfamily a, polypeptide 14	1370397_at	GI_31343478-S	-1.9	0.00247267	-2.21341	3.861e-07	-1.1	0.520945	1.09112	0.67543	1.7	0.00581284	2.41509	4.50631e-09	Rn.33492	NM_175760	chr5q36
Cyr61	cysteine rich protein 61	1368290_at	GI_31542446-S	1.4	0.180453	1.15418	0.237143	-1.2	0.498361	-1.67715	1.37011e-07	-1.7	0.014079	-1.93574	5.91477e-10	Rn.22129	NM_031327	chr2q44
Dag1	dystroglycan 1	1371430_at	GI_62654287-S	-1.1	0.782682	1.04461	0.644092	-1.3	0.0476396	-1.01809	0.844216	-1.2	0.157177	-1.0635	0.277753	Rn.36260	XM_343483	chr8q32
Dbp	D site albumin promoter binding protein	1387874_at	GI_7549755-S	3.4	0.0007724	1.27201	0.000144891	4.1	0.000168067	1.42406	3.33462e-08	1.2	0.567535	1.11954	0.0512902	Rn.11274	NM_012543	---
Dbt	Dihydrolipoamide branched chain transacylase E2	1373201_at	GI_62644239-S	-1.4	0.261967	-1.04873	0.792885	1.3	0.275999	1.23653	0.00337703	1.8	0.00851084	1.29678	0.000351745	Rn.79735	XM_342328	chr2q41
Dci	dodecenoyl-coenzyme A delta isomerase	1367659_s_at	GI_48926646-S	1.1	0.7599	-1.0493	0.542371	-1.4	0.0718142	-1.42629	1.72634e-10	-1.6	0.013947	-1.35927	3.02767e-09	Rn.80835	NM_017306	chr10q12
Dcps	mRNA decapping enzyme	1390185_at	GI_23463286-S	1.6	0.00615484	1.55103	3.37977e-09	1.1	0.481868	-1.11902	0.057015	-1.4	0.0188534	-1.73563	1.15718e-12	Rn.144684	NM_153302	chr8q21
Ddc	dopa decarboxylase	1368064_a_at	GI_56799387-S	1.6	0.0253928	1.00039	0.998435	2.7	0.000102317	1.00248	0.984234	1.7	0.00791434	1.00209	0.987033	Rn.11064	NM_012545	chr14q21
Ddt	D-dopachrome tautomerase	1367793_at	GI_13162286-S	1	0.917671	-1.07847	0.106892	1.3	0.0399183	1.30705	2.54528e-09	1.2	0.0703045	1.40962	5.21887e-12	Rn.3464	NM_024131	chr20p12
Defb1	defensin beta 1	1369660_at	GI_13929149-S	-1.3	0.230009	-1.41844	6.7607e-06	1.1	0.420904	1.30887	7.21748e-05	1.4	0.0147072	1.85655	3.31871e-12	Rn.31800	NM_031810	chr16p
Dgkz	diacylglycerol kinase zeta	1367745_at	GI_13592130-S	-1.1	0.595883	-1.19357	0.00617465	-1.4	0.0419232	-1.09978	0.129223	-1.2	0.260657	1.08529	0.215414	Rn.11208	NM_031143	chr3q24
Dhrs6	dehydrogenase/reductase (SDR family) member 6	1372613_at	GI_62644413-S	1.6	0.0413106	1.41184	3.00017e-09	1.5	0.0315957	1.51806	4.81078e-12	-1	0.926503	1.07524	0.135113	Rn.3651	XM_215705	chr2q43
Dhtkd1	dehydrogenase E1 and transketolase domain containing 1	1390172_at	GI_62663887-S	-1.1	0.308025	1.10279	0.523962	1.5	0.000923347	2.05939	9.70493e-11	1.7	5.36452e-05	1.86743	1.65171e-09	Rn.13539	NM_001025720	chr17q12.3
Dlgap1	discs, large (Drosophila) homolog-associated protein 1	1387802_at	GI_19923688-S	-1	0.95287	-1.00504	0.984569	1.6	0.00110091	1.39575	1.08636e-06	1.6	0.000526798	1.40278	6.95506e-07	Rn.90059	NM_022946	chr9q38
Dnaja1	DnaJ-like protein	1368852_at	GI_12621093-S	-1.2	0.660971	1.06312	0.635069	-1.5	0.0205716	-1.43056	4.80258e-07	-1.3	0.110346	-1.52085	1.70852e-08	Rn.64562	NM_022934	chr5q22
	DnaJ-like protein	1398819_at		-1.1	0.862029			-1.4	0.0310987			-1.3	0.0701682			Rn.64562	NM_022934	chr5q22
Dnaja3	DnaJ (Hsp40) homolog, subfamily A, member 3	1378392_at	GI_62655707-S	-1.9	0.000221054	-1.23565	0.00065301	-1.2	0.239048	-1.05405	0.492941	1.6	0.00104154	1.17229	0.00381501	Rn.138645	XM_340755	chr10q12
Dnajb1	DnaJ (Hsp40) homolog, subfamily B, member 1	1388722_at	GI_62665048-S	-1.1	0.76498	-1.08476	0.315845	-1.6	0.000386862	-1.38354	1.41466e-07	-1.5	0.000811837	-1.27544	1.91296e-05	Rn.128947	XM_341663	chr19q11
Dnajb9	DnaJ (Hsp40) homolog, subfamily B, member 9	1387116_at	GI_10732860-S	1.1	0.782682	1.33037	0.000278878	1.4	0.0349865	1.50485	1.45899e-07	1.3	0.112495	1.13115	0.0993181	Rn.29778	NM_012699	chr6q16-q23
Dnajc14	DnaJ (Hsp40) homolog, subfamily C, member 14	1373402_at	GI_16758509-S	1.2	0.38169	1.19885	0.00140175	-1.2	0.331037	-1.08656	0.136471	-1.4	0.0197484	-1.30262	1.06204e-06	Rn.114340	NM_053690	chr7q11
	DnaJ (Hsp40) homolog, subfamily C, member 14	1369714_at		1.3	0.105962			-1.1	0.338651			-1.5	0.00419314			Rn.114340	NM_053690	chr7q11
Dnalc4	dynein, axonemal, light chain 4	1388785_at	GI_57527187-S	1.2	0.51346	1.047	0.678291	-1.2	0.20692	-1.01132	0.923922	-1.5	0.0166801	-1.05885	0.412199	Rn.3257	NM_001009666	chr7q34
Dnase1	deoxyribonuclease I	1368084_at	GI_31542564-S	-1.9	0.00163059	-1.53807	4.5187e-09	1.4	0.0519377	1.15383	0.0112391	2.6	2.0364e-05	1.77466	3.61406e-13	Rn.6077	NM_013097	chr10q12
Dnclc1	dynein, cytoplasmic, light chain 1	1369976_at	GI_54262173-S	-1.1	0.801585	-1.11918	0.00587946	-1.4	0.0182222	-1.33543	2.23179e-10	-1.3	0.0529475	-1.19322	3.55823e-06	Rn.35769	NM_053319	chr12q16
Dok4	docking protein 4	1372300_at	GI_62664818-S	1	0.956422	-1.07284	0.444184	-1.6	0.0252673	-1.63315	3.33813e-11	-1.7	0.0120118	-1.52227	7.1878e-10	Rn.139399	XM_341642	chr19p12
Dpp3	dipeptidylpeptidase 3	1367966_at	GI_16758577-S	1	0.901226	-1.04275	0.756937	-1.3	0.00812688	-1.32249	4.49613e-06	-1.4	0.00270204	-1.26827	5.08815e-05	Rn.10902	NM_053748	chr3q41
Dpp4	dipeptidylpeptidase 4	1368163_at	GI_6978772-S	1.6	0.00948514	1.62228	1.0623e-11	-1.1	0.607621	1.02162	0.819319	-1.8	0.00105885	-1.58795	2.74301e-12	Rn.91364	NM_012789	chr3q21
	dipeptidylpeptidase 4	1387084_at		1.3	0.191481			-1.1	0.640805			-1.5	0.0255027			Rn.91364	NM_012789	chr3q21
Dpp7	dipeptidylpeptidase 7	1367722_at	GI_14010870-S	2.1	0.00189794	1.80544	1.15335e-10	1.5	0.0358767	1.25518	0.000608066	-1.4	0.112917	-1.4384	4.20911e-07	Rn.3363	NM_031973	chr3p13
Dpt	dermatopontin	1373947_at	GI_62659624-S	1.1	0.786226	-1.32082	0.00102876	1.5	0.0419232	-1.18443	0.0280046	1.4	0.135669	1.11515	0.210356	Rn.8396	XM_213925	chr13q23
Dusp11	dual specificity phosphatase 11 (RNA/RNP complex 1-interacting)	1376576_at	GI_62647722-S	1	0.956443	1.12757	0.0439081	-1.4	0.0497992	-1.23334	4.89396e-05	-1.4	0.02641	-1.39068	1.23492e-08	Rn.24649	NM_001025650	chr4q34
Dusp6	Dual specificity phosphatase 6	1382778_at	GI_56799418-S	-1.7	0.0241395	-1.1741	0.183593	-1.9	0.00575657	-1.54477	5.90971e-06	-1.1	0.783049	-1.3157	0.00241651	Rn.4313	NM_053883	chr7q13
	Dual specificity phosphatase 6	1377064_at		-1.2	0.440233			-1.8	0.00536085			-1.4	0.0633894			Rn.4313	NM_053883	chr7q13
	Dual specificity phosphatase 6	1387024_at		-1.3	0.290895			-1.9	0.00422892			-1.4	0.0934848			Rn.4313	NM_053883	chr7q13
Dyrk1a	dual-specificity tyrosine-(Y)-phosphorylation regulated kinase 1A	1370183_at	GI_6978786-S	-1.1	0.751892	-1.00142	0.995906	-1.3	0.0375285	-1.1419	0.0247719	-1.2	0.138294	-1.14029	0.0259549	Rn.9354	NM_012791	chr11q11
Ech1	enoyl coenzyme A hydratase 1, peroxisomal	1386885_at	GI_12018255-S	1.1	0.82627	1.00351	0.98793	-1.3	0.069603	-1.31357	2.63154e-06	-1.4	0.0182417	-1.31819	1.80432e-06	Rn.6148	NM_022594	chr1q21
Echs1	enoyl Coenzyme A hydratase, short chain, 1, mitochondrial	1367829_at	GI_42734499-S	-1.2	0.283826	-1.06598	0.265224	1.2	0.352795	1.44756	1.13892e-11	1.5	0.0147055	1.54307	1.17709e-13	Rn.6847	NM_078623	chr1q41
Egf	epidermal growth factor	1368325_at	GI_6978796-S	-1.3	0.508583	-1.2058	0.0663105	-2.4	0.00286335	-2.29862	1.72972e-12	-1.8	0.0249119	-1.9063	3.9287e-10	Rn.6075	NM_012842	chr2q42-q43
Egr1	early growth response 1	1368321_at	GI_6978798-S	-1.7	0.678002	-1.1042	0.924104	-5.3	0.023322	-2.62026	0.0016577	-3	0.116235	-2.37301	0.00462653	Rn.9096	NM_012551	chr18q
Ehd1	EH-domain containing 1	1372317_at	Rn.8141-S	1.3	0.198371	1.02954	0.863134	-1.1	0.672473	1.01095	0.935258	-1.4	0.0298465	-1.01839	0.886351	Rn.8141	XM_219529	chr1q43
Eif2b2	eukaryotic translation initiation factor 2B, subunit 2 beta	1367714_at	GI_14091737-S	1.4	0.0477708	1.39513	9.99926e-07	1.1	0.809801	1.04119	0.654749	-1.3	0.0492421	-1.33994	1.34001e-06	Rn.5910	NM_032058	chr6q31
Eif2b3	eukaryotic translation initiation factor 2B, subunit 3 gamma	1368967_at	GI_48675859-S	1.3	0.0643176	1.22967	0.00191911	1.4	0.0135529	1.08862	0.215858	1.1	0.7438	-1.12957	0.0462599	Rn.10577	NM_133609	chr5q36
Eif4a1	eukaryotic translation initiation factor 4A1	1371936_at	GI_40786435-S	1.1	0.657597	1.04141	0.636915	-1.2	0.166478	-1.083	0.0830564	-1.3	0.0217017	-1.12784	0.00514591	Rn.91523	NM_199372	chr10q24
Eif4g1	eukaryotic translation initiation factor 4 gamma, 1	1388322_at	GI_62658154-S	1.1	0.482538	1.11201	0.0811963	-1.2	0.168145	1.11281	0.0365855	-1.4	0.0114486	1.00072	0.995719	Rn.109207	XM_213569	chr11q23
Eif4g3	eukaryotic translation initiation factor 4 gamma, 3	1373364_at	GI_62649895-S	-1.2	0.227425	-1.0417	0.588819	-1.3	0.0415101	-1.12477	0.00319786	-1.1	0.654364	-1.07975	0.0672332	Rn.71377	XM_216563	chr5q36
Ela1	elastase 1, pancreatic	1387819_at	GI_27659717-S	-3.2	2.55226e-06	-4.16235	2.15558e-23	1	0.949047	-1.10296	0.111072	3.2	2.02793e-06	3.77381	1.99147e-23	Rn.6044	NM_012552	chr7q36
Eno1	enolase 1, alpha /// similar to Alpha enolase (2-phospho-D-glycerate hydro-lyase) (Non-neural enolase) (NNE) (Enolase 1)	1367575_at	GI_6978808-S	1.2	0.516695	-1.00062	0.9985	-1.3	0.0804316	-1.6648	7.03246e-08	-1.5	0.00600056	-1.66377	5.85092e-08	Rn.129072	NM_012554 /// XM_575652	chr5q36 /// chr4q42
Entpd2	ectonucleoside triphosphate diphosphohydrolase 2	1370845_at	GI_25282444-S	1.4	0.0574455	1.2391	0.000630492	-1.5	0.0170803	-1.62207	3.63668e-11	-2.1	0.000124842	-2.00991	1.74936e-15	Rn.8276	NM_172030	chr3p13
Epb4.1l1	erythrocyte protein band 4.1-like 1	1369212_s_at	GI_11067406-A	1.3	0.156066	-1.02901	0.838295	-1.1	0.743022	1.07678	0.215167	-1.3	0.0275301	1.10801	0.0557874	Rn.20361	NM_021681 /// NM_172090	chr3q42
Epb4.1l3	erythrocyte protein band 4.1-like 3	1368515_at	GI_16758807-S	1.1	0.614423	1.25711	0.00337188	1.5	0.0133571	1.33719	4.41226e-05	1.3	0.0861209	1.0637	0.539699	Rn.19026	NM_053927	chr9q38
	erythrocyte protein band 4.1-like 3	1370503_s_at		1.5	0.117748			1.7	0.010911			1.2	0.474257			Rn.19026	NM_053927	chr9q38
Ephx1	epoxide hydrolase 1	1387669_a_at	GI_6978812-S	-1.1	0.814374	-1.14102	0.100411	1.6	0.0107242	1.50075	3.71712e-08	1.8	0.00253792	1.71237	5.32013e-11	Rn.3603	NM_001034090 /// NM_012844	chr13q26
Ephx2	epoxide hydrolase 2, cytoplasmic	1369663_at	GI_12621097-S	-8.3	4.53101e-08	-9.08325	1.13743e-24	1.1	0.701835	1.35015	0.000189861	9.1	2.63843e-08	12.2637	3.14883e-27	Rn.54495	NM_022936	chr15p12
Eps8l2	EPS8-like 2	1372654_at	GI_62641613-S	-1	0.889615	-1.12086	0.0639539	-1.3	0.0441605	-1.34554	1.73457e-07	-1.2	0.0931431	-1.20045	0.000351677	Rn.23793	XM_341958	chr1q41
Erbb2	v-erb-b2 erythroblastic leukemia viral oncogene homolog 2, neuro/glioblastoma derived oncogene homolog (avian)	1387813_at	GI_8393324-S	-1.1	0.889615	-1.11448	0.083908	1.3	0.0441956	1.28215	4.40365e-06	1.4	0.0151624	1.42894	3.13419e-09	Rn.93966	NM_017003	chr10q32.1
Erp70	protein disulfide isomerase related protein (calcium-binding protein, intestinal-related)	1370007_at	GI_16758711-S	1.5	0.00579509	1.25713	6.06996e-07	-1.1	0.697945	-1.02702	0.659763	-1.6	0.000917602	-1.2911	6.78992e-09	Rn.39305	NM_053849	chr4q24
Espn	espin	1368774_a_at	GI_9665228-S	1.2	0.440613	1.11203	0.314835	-2	0.00111807	-1.83952	6.33716e-11	-2.5	0.00010311	-2.0456	6.8532e-13	Rn.91373	NM_019622	chr5q36
Eva	epithelial V-like antigen	1375908_at	GI_62653595-S	1.1	0.876834	1.06741	0.335754	-1.3	0.118345	-1.12899	0.00766331	-1.4	0.0426301	-1.2051	5.55354e-05	Rn.8193	XM_236197	chr8q22
Exosc7	exosome component 7	1372688_at	GI_62654541-S	1.2	0.203122	1.03394	0.808817	1.3	0.0460537	1.19931	0.000713266	1.1	0.738059	1.15994	0.00544388	Rn.45886	XM_236745	chr8q32
Ext2	exostoses (multiple) 2	1371611_at	GI_62645425-S	1.4	0.0421737	1.30573	8.34522e-09	-1.1	0.499614	1.11385	0.0025268	-1.6	0.00295398	-1.17227	1.69132e-05	Rn.2878	XM_230303	chr3q24
F2	coagulation factor 2	1368442_at	GI_12621075-S	2.1	0.0253216	1.82297	5.00649e-08	1.3	0.452714	1.27046	0.00621781	-1.6	0.0862389	-1.43489	5.17994e-05	Rn.54498	NM_022924	chr3q24
F2r	coagulation factor II (thrombin) receptor	1367899_at	GI_6978820-S	-1.4	0.0898258	-1.28072	0.000225712	1	0.937433	1.1263	0.0549624	1.4	0.0301483	1.44248	4.43289e-08	Rn.2609	NM_012950	chr2q12
F3	coagulation factor 3	1369182_at	GI_52138594-S	2.2	0.00214728	2.69016	1.04589e-12	1.1	0.640805	1.44909	7.73935e-05	-1.9	0.00314552	-1.85644	6.80984e-09	Rn.9980	NM_013057	chr2q41
Fads2	fatty acid desaturase 2	1368453_at	GI_52138608-S	-1	0.963075	-1.24493	0.000200404	1.2	0.0693025	1.09143	0.125326	1.3	0.0391689	1.35875	1.15372e-07	Rn.35189	NM_031344	chr1q43
Fcgrt	Fc receptor, IgG, alpha chain transporter	1387885_at	GI_15375321-S	1.4	0.0511918	1.1178	0.109803	1	0.929392	-1.47922	3.51552e-09	-1.4	0.0326718	-1.65347	7.18325e-12	Rn.15845	NM_033351	chr1q22
Fgf13	fibroblast growth factor 13	1368114_at	GI_16758167-S	1.1	0.906847	1.15668	0.0324383	-1.5	0.0416318	-1.59852	1.83054e-10	-1.6	0.0154914	-1.84898	1.44431e-13	Rn.15709	NM_053428	chrXq36
Fh1	fumarate hydratase 1	1367670_at	GI_8393357-S	1.1	0.482538	1.17432	0.00730941	1.3	0.0439984	1.19116	0.000941265	1.1	0.368254	1.01434	0.904459	Rn.29782	NM_017005	chr13q25
Fhl1	four and a half LIM domains 1	1390049_at	GI_21728389-S	1.3	0.559773	1.48584	8.43518e-07	-1.6	0.117161	-1.21483	0.00349373	-2.1	0.0102963	-1.80503	1.27645e-11	Rn.54261	NM_001033926 /// NM_145669	chrXq36
Fkbp4	FK506 binding protein 4	1389844_at	GI_62648204-S	-1	0.99136	1.01712	0.894388	-1.4	0.0238411	-1.00272	0.978788	-1.4	0.0212396	-1.01989	0.804125	Rn.23741	XM_342763	chr4q42
Fln29	FLN29 gene product	1373757_at	GI_62658947-S	1.2	0.353626	1.07141	0.31365	-1.2	0.198403	-1.08651	0.0987927	-1.4	0.00830904	-1.1641	0.00108004	Rn.16272	XM_341086	chr12q16
Flt1	FMS-like tyrosine kinase 1	1369087_at	GI_11276092-S	-1	0.934237	1.01628	0.933569	1.3	0.0161422	-1.05094	0.526581	1.4	0.00672154	-1.06805	0.339243	Rn.10239	NM_019306	chr12p11
Fndc1	fibronectin type III domain containing 1	1374726_at	GI_62638529-S	1	0.976316	-1.00062	0.997006	1.6	0.0416318	1.03138	0.639824	1.6	0.0471944	1.03201	0.635269	Rn.20633	XM_217792	chr1q11
Foxd4	forkhead box D4	1374969_at	GI_62642053-S	-1.2	0.45325	-1.51039	1.04276e-07	1.2	0.351207	1.00625	0.966056	1.5	0.0300723	1.51983	7.39504e-09	Rn.108090	XM_574644	chr1q51
Freq	Frequenin homolog (Drosophila)	1374103_at	GI_13242260-S	-1.2	0.265319	-1.0751	0.389978	-1.3	0.0270419	-1.18091	0.00210408	-1.1	0.454647	-1.09842	0.109001	Rn.62653	NM_024366	chr3p12
Frzb	frizzled-related protein	1373615_at	GI_62645332-S	1.3	0.264813	1.1735	0.105541	1.5	0.0415101	1.11595	0.236703	1.1	0.596216	-1.05157	0.710277	Rn.12034	XM_215757	chr3q24
Fst	follistatin	1387843_at	GI_6978856-S	1.2	0.758826	1.25446	0.135141	-1.5	0.212171	-1.41022	0.00369194	-1.8	0.0471944	-1.76908	4.67023e-06	Rn.2743	NM_012561	chr2q16
Fxc1	fractured callus expressed transcript 1	1368977_a_at	GI_16758099-S	1.5	0.0594883	1.44787	1.49159e-07	-1.1	0.750687	1.0269	0.80185	-1.6	0.00950816	-1.40993	6.99433e-08	Rn.144612	NM_053371	chr1q33
Fxyd6	FXYD domain-containing ion transport regulator 6	1370248_at	GI_11612667-S	-1.2	0.305395	-1.31173	9.0289e-05	-1.4	0.0375285	-1.48156	2.25303e-08	-1.1	0.504584	-1.12946	0.0546106	Rn.839	NM_022005	chr8q22
Fyn	fyn proto-oncogene	1369103_at	GI_6978862-S	-1.2	0.148294	-1.2866	2.57749e-06	-1.3	0.0274457	-1.37984	2.72486e-09	-1.1	0.681229	-1.07248	0.166947	Rn.19361	NM_012755	chr20q13
G0s2	G0/G1 switch gene 2	1388395_at	GI_57526883-S	1.3	0.461358	1.24702	0.014293	-1.6	0.069603	-1.42173	1.73594e-05	-2.1	0.00422371	-1.77293	1.26237e-09	Rn.1040	NM_001009632	chr13q27
Galgt1	UDP-N-acetyl-alpha-D-galactosamine:(N-acetylneuraminyl)-galactosylglucosylceramide-beta-1, 4-N-acetylgalactosaminyltransferase	1398272_at	GI_52138604-S	-1.1	0.853021	-1.03001	0.911903	-1.8	0.00119595	-1.39523	8.85256e-05	-1.7	0.00238771	-1.35457	0.000278615	Rn.10119	NM_022860	chr7q22
Gamt	guanidinoacetate methyltransferase	1368253_at	GI_6978872-S	1.4	0.0341073	1.15032	0.0120781	1.1	0.506849	1.10031	0.0625045	-1.3	0.0967201	-1.04545	0.528603	Rn.33890	NM_012793	chr7q11
Gc	group specific component	1368288_at	GI_6978878-S	1.6	0.271089	1.42057	0.102318	-2.5	0.0091924	-2.37121	2.69688e-06	-4	0.000309285	-3.36848	2.59595e-09	Rn.1437	NM_012564	chr14p22
	group specific component	1368289_at		1.1	0.682316			-1.2	0.218661			-1.4	0.0344191			Rn.1437	NM_012564	chr14p22
Gcgr	glucagon receptor	1370522_at	GI_25742860-A	-1	0.962901	-1.12669	0.201024	-1.8	0.00279327	-2.75644	9.39138e-17	-1.7	0.00313899	-2.44648	7.37719e-16	Rn.11225	NM_172091 /// NM_172092	chr10q32.3
Gclc	glutamate-cysteine ligase, catalytic subunit	1370688_at	GI_52138588-S	-1.2	0.609633	1.01136	0.973432	-1.6	0.0190508	-1.40315	4.16368e-05	-1.3	0.120712	-1.41909	2.29557e-05	Rn.8365	NM_012815	chr8q31
Gcs1	glucosidase 1	1367991_at	GI_13994183-S	1.1	0.731815	1.00639	0.973936	-1.4	0.029704	-1.31668	1.11623e-07	-1.6	0.0045701	-1.32509	5.75647e-08	Rn.22161	NM_031749	chr4q34
Ggh	gamma-glutamyl hydrolase	1368470_at	GI_56799394-S	-1.4	0.172658	-1.32153	6.46201e-06	-1.7	0.00440632	-1.52752	1.99859e-10	-1.3	0.178805	-1.15587	0.00580208	Rn.10260	NM_012960	chr5q21
Ggta1	Glycoprotein galactosyltransferase alpha 1, 3	1388887_at	GI_21728399-S	1.2	0.265382	1.16467	0.00350543	1.6	0.000552222	1.26048	2.77597e-06	1.4	0.0087917	1.08227	0.115632	Rn.916	NM_145674	chr3p11
Gja1	gap junction membrane channel protein alpha 1	1372002_at	GI_33285446-S	-1.4	0.0477708	-1.30013	0.000413716	-1.8	0.000552222	-1.57427	6.18357e-09	-1.3	0.0716458	-1.21086	0.0035673	Rn.10346	NM_012567	chr20q11
Gjb1	gap junction membrane channel protein beta 1	1387145_at	GI_8393443-S	1.2	0.312436	1.01473	0.936206	1.5	0.00191209	1.20345	0.000330352	1.3	0.0356541	1.18599	0.000835959	Rn.10444	NM_017251	chrXq31
Gldc	glycine dehydrogenase (decarboxylating; glycine decarboxylase, glycine cleavage system protein P)	1376427_a_at	GI_62642166-S	-1.4	0.260815	-1.39843	0.00829592	2	0.00395496	2.07148	1.91551e-08	2.9	0.000147224	2.89681	2.16133e-12	Rn.17101	XM_219785	chr1q52
Glrx1	glutaredoxin 1 (thioltransferase)	1367705_at	GI_11560104-S	1.1	0.661364	1.45098	0.000422369	1.5	0.0310987	1.944	3.12391e-09	1.3	0.161668	1.33978	0.00171136	Rn.1484	NM_022278	chr2q11
	glutaredoxin 1 (thioltransferase)	1386908_at		1.3	0.41173			1.6	0.0312807			1.3	0.33867			Rn.1484	NM_022278	chr2q11
Glud1	glutamate dehydrogenase 1	1370200_at	GI_6980955-S	-1.2	0.469696	-1.13114	0.0482431	-1.3	0.0445278	-1.21282	0.000266009	-1.1	0.383571	-1.07222	0.265734	Rn.55106	NM_012570	chr16p16
Gmpr	guanosine monophosphate reductase	1386914_at	GI_17105339-S	1.2	0.471935	-1.19394	0.0292446	1.4	0.0361258	1.31978	9.43761e-05	1.2	0.324818	1.57574	1.35462e-08	Rn.3862	NM_057188	chr17p13
Gnb1	guanine nucleotide binding protein, beta 1	1367731_at	GI_13591873-S	-1	0.954428	-1.06501	0.490871	-1.5	0.00682492	-1.08543	0.175878	-1.5	0.00830904	-1.01917	0.864761	Rn.126047	NM_030987	chr5q36
Gng7	guanine nucleotide binding protein, gamma 7	1368957_at	GI_13162315-S	1.6	0.00247267	1.46659	0.000108761	1	0.813732	-1.26332	0.00737384	-1.5	0.00221755	-1.85277	2.35694e-09	Rn.11335	NM_024138	chr7q11
Gnmt	glycine N-methyltransferase	1387672_at	GI_8567353-S	-1.1	0.93755	-1.52375	8.56397e-08	1.9	0.0091924	1.77319	1.13892e-11	2	0.00374476	2.7019	2.58644e-18	Rn.11142	NM_017084	chr9q12
Gpd2	glycerol-3-phosphate dehydrogenase 2	1387670_at	GI_6980977-S	-1.1	0.760309	-1.01668	0.959404	-1.3	0.0463543	-1.14336	0.154485	-1.2	0.165901	-1.12461	0.233737	Rn.89705	NM_012736	chr3q21-q23
	glycerol-3-phosphate dehydrogenase 2	1369666_at		-1.1	0.851984			-1.6	0.0130148			-1.4	0.0289885			Rn.89705	NM_012736	chr3q21-q23
Gpha2	glycoprotein hormone alpha 2	1387044_at	GI_24475801-S	-1	0.967316	-1.79139	0.00480437	2.2	0.00771308	3.13574	4.27905e-08	2.3	0.00389568	5.61734	2.59227e-12	Rn.22078	NM_133619	chr1q43
Gpi	glucose phosphate isomerase	1371392_at	GI_46485439-S	1.1	0.417351	1.07356	0.329575	-1.1	0.317715	-1.22381	5.90503e-05	-1.3	0.021775	-1.31383	3.36496e-07	Rn.84435	NM_207592	chr1q21
Gpnmb	glycoprotein (transmembrane) nmb	1368187_at	GI_18959233-S	1.2	0.630515	-1.012	0.939014	1.6	0.0104312	1.01052	0.911586	1.4	0.0640677	1.02265	0.782477	Rn.13778	NM_133298	chr4q24
Gpr56	G protein-coupled receptor 56	1371696_at	GI_22726186-S	1.4	0.00569508	1.28697	2.11144e-05	1.1	0.632007	1.02611	0.781973	-1.3	0.0102383	-1.25422	1.91628e-05	Rn.1677	NM_152242	chr19p13
Gpsm1	G-protein signalling modulator 1 (AGS3-like, C. elegans)	1372383_at	GI_21426764-S	1.3	0.132441	1.0044	0.982975	-1.2	0.281696	-1.04884	0.470935	-1.5	0.00385925	-1.05345	0.413072	Rn.53933	NM_144745	chr3p13
Grem1	gremlin 1 homolog, cysteine knot superfamily (Xenopus laevis)	1369113_at	GI_9506492-S	1.1	0.923717	1.30319	0.00402158	2.4	0.00325998	2.34421	4.66357e-13	2.2	0.00472481	1.79882	1.63124e-09	Rn.42929	NM_019282	chr3q34
Gss	glutathione synthetase	1370365_at	GI_25742756-S	1.5	0.0225403	1.32269	0.00224698	-1.7	0.00139193	-1.79814	2.13863e-09	-2.5	1.22968e-05	-2.37838	1.19356e-13	Rn.1692	NM_012962	chr3q42
Gstm1	glutathione S-transferase, mu 1	1386985_at	GI_8393501-S	1.1	0.799852	1.07909	0.632384	1.5	0.0419232	1.55284	5.53119e-07	1.3	0.128016	1.43902	1.25027e-05	Rn.93760	NM_017014	chr2q34
Gsto1	glutathione S-transferase omega 1	1389832_at	GI_56090549-S	1.2	0.274716	1.1433	0.0106768	1.3	0.0435357	1.49481	3.13861e-11	1.1	0.600079	1.30745	1.41568e-07	Rn.25166	NM_001007602	chr1q54
Gstt2	glutathione S-transferase, theta 2	1368409_at	GI_6980991-S	1.2	0.590087	1.09327	0.0789333	-1.2	0.255791	-1.15764	0.000451411	-1.4	0.0300258	-1.26561	2.31706e-07	Rn.87212	NM_012796	chr20p12
Gtpbp4	G protein-binding protein CRFG /// similar to GTP-binding protein NGB /// similar to GTP-binding protein NGB	1370144_at	GI_62663757-S	-1.1	0.957046	1.0823	0.775541	-4.3	0.000596383	-3.18099	1.00822e-12	-4	0.000665735	-3.44277	9.10803e-14	Rn.106958	NM_053689 /// XM_344621 /// XM_574071	chr17q12.1
Gucy1b2	guanylate cyclase 1, soluble, beta 2	1368779_a_at	GI_6980997-S	1.1	0.736757	1.28972	0.00147057	-2.2	0.000552222	-2.06322	8.78952e-13	-2.5	0.000112689	-2.66098	1.17436e-16	Rn.10933	NM_012770	chr5q36
H2afy	H2A histone family, member Y	1370004_at	GI_58037553-S	-1	0.947485	-1.04324	0.50281	-1.3	0.0313221	-1.20296	2.27005e-06	-1.3	0.044939	-1.1531	0.000114921	Rn.11098	NM_017182	chr17p14
Haao	3-hydroxyanthranilate 3,4-dioxygenase	1368794_at	GI_9910255-S	1.1	0.581648	1.00838	0.969392	-1.4	0.00918464	-1.5349	1.48515e-10	-1.6	0.000866025	-1.54776	5.80154e-11	Rn.48675	NM_020076	chr6q12
Hadhb	hydroxyacyl-Coenzyme A dehydrogenase/3-ketoacyl-Coenzyme A thiolase/enoyl-Coenzyme A hydratase (trifunctional protein), beta subunit	1367694_at	GI_19424337-S	1.1	0.647967	1.0972	0.100411	-1.2	0.271059	-1.09737	0.0484769	-1.3	0.0395695	-1.20404	5.80461e-05	Rn.11253	NM_133618	chr6q14
Hadhsc	L-3-hydroxyacyl-Coenzyme A dehydrogenase, short chain	1370237_at	GI_17105335-S	1.3	0.0665308	1.30658	2.2426e-05	-1	0.985198	-1.15403	0.00894178	-1.3	0.0280293	-1.50782	6.16065e-10	Rn.92789	NM_057186	chr2q43
Hagh	hydroxyacyl glutathione hydrolase	1369986_at	GI_15375319-S	1.2	0.320348	1.08196	0.294754	-1.3	0.0345812	-1.53504	1.19174e-10	-1.5	0.00116046	-1.66086	1.15949e-12	Rn.11048	NM_033349	chr10q12
Harpb64	hypertrophic agonist responsive protein B64	1372087_at	GI_62650519-S	1.1	0.582664	1.02356	0.868775	-1.3	0.0492638	-1.2874	1.57969e-06	-1.4	0.0045701	-1.31773	2.58009e-07	Rn.8209	XM_216665	chr6q16
Hba-a1	hemoglobin alpha, adult chain 1 /// hemoglobin alpha 2 chain	1370239_at	GI_6981009-S	2.5	0.000735182	2.85844	1.04239e-07	2.6	0.000287082	2.1847	3.61449e-06	1.1	0.832398	-1.30839	0.119386	Rn.107334	NM_001007722 /// NM_013096	chr10q12
	hemoglobin alpha, adult chain 1 /// hemoglobin alpha 2 chain	1370240_x_at		2.4	0.000940164			2.8	0.000233308			1.1	0.629219			Rn.107334	NM_001007722 /// NM_013096	chr10q12
Hbb	hemoglobin beta chain complex	1367553_x_at	GI_17985948-S	3.2	0.000669768	4.42814	2.29498e-08	4.7	5.31264e-05	3.97786	1.40288e-08	1.5	0.156081	-1.1132	0.781917	Rn.144551	NM_033234	chr1q22
	hemoglobin beta chain complex	1371102_x_at		4.8	0.00212289			6.7	0.000316391			1.4	0.487001			Rn.144551	NM_033234	chr1q22
Hbxip	hepatitis B virus x interacting protein	1372076_at	GI_62644159-S	1	0.981643	-1.00776	0.973936	-1.4	0.0349787	-1.32817	2.52835e-06	-1.4	0.0217017	-1.31795	3.49082e-06	Rn.3763	XM_215674	chr2q34
Hdlbp	high density lipoprotein binding protein	1398859_at	GI_25282448-S	-1	0.973693	-1.08205	0.293494	-1.3	0.0415171	-1.37466	6.44639e-08	-1.3	0.0496762	-1.27043	9.6065e-06	Rn.8515	NM_172039	chr9q36
Herc1	hect (homologous to the E6-AP (UBE3A) carboxyl terminus) domain and RCC1 (CHC1)-like domain (RLD) 1	1374599_at	GI_62653837-S	-1.1	0.775465	-1.07717	0.373362	-1.3	0.0405134	-1.03693	0.683909	-1.2	0.136277	1.0388	0.667833	Rn.77165	XM_236362	chr8q24
Hist2h2aa	histone 2, H2aa /// similar to Hist2h2aa1 protein	1371959_at	GI_62644027-S	-1.6	0.00615484	-1.02607	0.847427	-1.8	0.000611468	-1.0103	0.924483	-1.1	0.43348	1.01561	0.8799	Rn.8353	XM_345255 /// XM_574998	chr2q34
Hmox2	heme oxygenase (decycling) 2	1367903_at	GI_13242294-S	1.2	0.492377	-1.20759	0.000229304	-1.2	0.26435	-1.03451	0.630501	-1.4	0.0212396	1.16731	0.000630169	Rn.10241	NM_024387	chr10q12
Hnmt	histamine N-methyltransferase	1387382_at	GI_56799409-S	-1.3	0.771762	-1.0368	0.944952	-6.8	0.000239064	-3.87399	6.30246e-12	-5.3	0.000454054	-3.73649	6.58921e-12	Rn.13145	NM_031044	chr3p13
Hpd	4-hydroxyphenylpyruvic acid dioxygenase	1368188_at	GI_8393556-S	1.1	0.773517	1.09876	0.184389	1.4	0.0499634	1.4129	2.16342e-08	1.3	0.172168	1.28591	6.77367e-06	Rn.3664	NM_017233	chr12q16
Hpgd	15-hydroxyprostaglandin dehydrogenase	1376191_at	GI_40538857-S	1.8	0.000260729	2.21634	1.32722e-12	-1.4	0.00719281	-1.53611	2.14045e-07	-2.6	2.11804e-06	-3.40455	9.24078e-19	Rn.6386	NM_024390	chr16p11
	15-hydroxyprostaglandin dehydrogenase	1387631_at		1.8	0.0232205			-1.4	0.175873			-2.5	0.000454054			Rn.6386	NM_024390	chr16p11
Hrg	histidine-rich glycoprotein	1368583_a_at	GI_62657832-S	-1.2	0.77394	-1.8341	0.000317843	2	0.0344468	2.7	1.00013e-08	2.5	0.00672154	5.00184	9.18817e-14	Rn.16100	NM_133428	Chr:11q23
Hsd11b2	hydroxysteroid 11-beta dehydrogenase 2	1368102_at	GI_8393572-S	1.2	0.297686	-1.0038	0.986707	-1.3	0.0342453	-1.35042	6.01408e-07	-1.5	0.00108561	-1.34531	6.39458e-07	Rn.10186	NM_017081	chr19q11-q12
Hsd17b12	smooth muscle-specific 17 beta-hydroxysteroid dehydrogenase type 3	1368051_at	GI_14091749-S	-1.4	0.0289767	-1.23696	0.00782511	-1.6	0.00279327	-1.3401	5.19361e-05	-1.1	0.488305	-1.08338	0.3779	Rn.2230	NM_032066	chr3q31
Hsd17b2	hydroxysteroid (17-beta) dehydrogenase 2	1387156_at	GI_13242300-S	1.4	0.0766892	2.08894	2.96308e-08	1.4	0.045988	1.99798	1.37763e-08	-1	0.972275	-1.04552	0.828181	Rn.10515	NM_024391	chr19q12
Hspa5	heat shock 70kD protein 5	1370283_at	GI_25742762-S	1.1	0.814374	1.19468	0.000742553	-1.4	0.0153484	-1.30714	2.45257e-07	-1.6	0.00357658	-1.56162	2.16133e-12	Rn.11088	NM_013083	chr3p11
Hspbap1	Hspb associated protein 1	1368195_at	GI_19705558-S	1.6	0.128523	1.42297	2.35462e-05	-1.1	0.667083	-1.18453	0.0210612	-1.8	0.0171088	-1.68555	1.55166e-09	Rn.37915	NM_134419	chr11q22
Hspca	heat shock protein 1, alpha	1388850_at	GI_28916694-S	-1.2	0.40347	-1.16879	0.0348839	-1.4	0.0499634	-1.44171	1.78499e-07	-1.1	0.484726	-1.2335	0.000834277	Rn.106682	NM_175761	chr6q32
	heat shock protein 1, alpha	1372701_at		-1.2	0.51346			-1.4	0.0342856			-1.2	0.275038			Rn.106682	NM_175761	chr6q32
Htatip2	HIV-1 Tat interactive protein 2	1390208_at	GI_34856129-S	-2.2	0.00189794	-3.1115	2.31927e-16	-1.7	0.0123301	-2.01009	1.15453e-11	1.3	0.290059	1.54794	2.22443e-07	Rn.138436	XM_214927	chr1q22
Id2	Inhibitor of DNA binding 2, dominant negative helix-loop-helix protein	1368870_at	GI_55926201-S	-1.5	0.0511918	-1.32195	3.099e-05	-1.8	0.00264543	-1.52565	1.96575e-09	-1.2	0.328632	-1.1541	0.0144066	Rn.3272	NM_013060	chr6q16
Igf2r	insulin-like growth factor 2 receptor	1386872_at	GI_6981077-S	1.4	0.144323	1.2896	0.000176145	1.5	0.0392261	1.3455	3.28134e-06	1.1	0.810385	1.04335	0.662376	Rn.270	NM_012756	chr1q11
Igfbp3	insulin-like growth factor binding protein 3	1367652_at	GI_6981083-S	-1.4	0.524587	-1.36886	0.0116735	1.4	0.307731	-1.25994	0.0401974	1.9	0.0309854	1.08645	0.628727	Rn.26369	NM_012588	chr14q21
Igfbp4	insulin-like growth factor binding protein 4	1371462_at	GI_62656954-S	1.2	0.555628	1.1149	0.0984171	-1.3	0.275706	1.09185	0.130821	-1.6	0.0285297	-1.02111	0.844324	Rn.112691	NM_001004274	chr10q31
Igfbp6	insulin-like growth factor binding protein 6	1387625_at	GI_41152511-S	-1.1	0.666415	-1.08316	0.721965	1.2	0.229544	2.01937	4.89869e-09	1.3	0.0345275	2.18729	3.0744e-10	Rn.6431	NM_013104	chr7q36
Igsf1	immunoglobulin superfamily, member 1	1370594_at	GI_31343496-S	1.1	0.597492	1.00399	0.982377	1.3	0.0342856	-1.0224	0.766816	1.2	0.21619	-1.02647	0.718694	Rn.23738	NM_175763	chrXq36
Il4r	interleukin 4 receptor	1368134_a_at	GI_19173731-S	1.2	0.602548	1.09369	0.322571	-1.3	0.0883167	-1.16806	0.0117494	-1.5	0.00920069	-1.27749	8.3178e-05	Rn.10471	NM_133380	chr1q36
Ilf3	interleukin enhancer binding factor 3	1387366_at	GI_16758149-S	2.3	4.55387e-05	1.22276	0.000934881	-1	0.99223	-1.04966	0.531817	-2.3	2.03199e-05	-1.28348	9.18976e-06	Rn.120615	NM_053412	chr8q13
Impk	inositol polyphosphate multikinase	1368340_at	GI_19705554-S	-1.3	0.246255	-1.07925	0.684682	-1.5	0.0455495	-1.08002	0.554192	-1.1	0.662582	-1.00071	0.99789	Rn.15187	NM_134417	chr20p11
Inhbb	Inhibin beta-B	1377163_at	GI_62659217-S	-1.1	0.802383	1.02247	0.840871	1.4	0.0378047	1.0653	0.16558	1.5	0.00846872	1.0419	0.457165	Rn.35074	XM_344130	chr13q11
Inpp4a	inositol polyphosphate-4-phosphatase, type 1	1387078_at	GI_13591897-S	-1.2	0.400051	-1.06484	0.354185	1.1	0.517825	1.03233	0.656386	1.3	0.0458379	1.09926	0.039635	Rn.11215	NM_031002	chr9q21
Irf3	interferon regulatory factor 3	1371560_at	GI_55741686-S	-1	0.989086	-1.04052	0.768904	-1.5	0.00139193	-1.36716	4.36137e-07	-1.5	0.00118214	-1.31392	4.1941e-06	Rn.1499	NM_001006969	chr1q22
isg12(b)	putative ISG12(b) protein	1376845_at	GI_62651186-S	1.5	0.105962	2.09441	1.55285e-05	-1.4	0.106809	-1.12664	0.592045	-2	0.00108561	-2.35965	1.4209e-07	Rn.22509	XM_238467	chr6q32
Itga1	integrin alpha 1	1387144_at	GI_13591883-S	-1.6	0.17403	-1.35649	2.74762e-05	1.2	0.611193	-1.2901	8.06607e-05	1.9	0.0196548	1.05146	0.605339	Rn.91044	NM_030994	chr2q16-q21
Itm2c	integral membrane protein 2C	1371334_at	GI_57527253-S	-1	0.933425	-1.08492	0.4332	-1.3	0.0232989	-1.31866	3.16688e-05	-1.3	0.0348872	-1.21544	0.00229856	Rn.8450	NM_001009674	chr9q35
Jag1	jagged 1	1368725_at	GI_9506824-S	-1	0.998626	-1.09533	0.508401	-1.9	0.0137525	-1.76482	2.39182e-09	-1.9	0.0105613	-1.61122	7.10558e-08	Rn.88804	NM_019147	chr3q36
Jun	v-jun sarcoma virus 17 oncogene homolog (avian)	1389528_s_at	GI_19923684-S	-1.1	0.963163	1.27569	0.199914	-3	0.0461832	-1.5305	0.00255542	-2.8	0.0609991	-1.95245	6.09527e-06	Rn.93714	NM_021835	chr5q34.1
Kap	kidney androgen regulated protein	1398253_at	GI_16258814-S	1	0.93707	1.01655	0.947833	-1.8	0.00350636	1.00648	0.968145	-1.9	0.00138943	-1.01001	0.952107	Rn.11143	NM_052802	chr4q43
Kcnb1	potassium voltage gated channel, Shab-related subfamily, member 1	1368242_at	GI_6981119-S	1.2	0.191116	1.2233	0.000586719	-1.1	0.474559	1.05799	0.409079	-1.4	0.0140915	-1.15625	0.00519422	Rn.26724	NM_013186	chr3q42
Kctd6	potassium channel tetramerisation domain containing 6	1376211_a_at	GI_62661151-S	-1.2	0.343562	1.00045	0.997949	-1.4	0.0238411	-1.39544	2.02628e-09	-1.2	0.342748	-1.39607	1.39427e-09	Rn.105101	XM_223921	chr15p14
Keg1	kidney expressed gene 1	1370592_at	GI_25742679-S	-1.5	0.257692	-1.42407	2.03366e-05	2	0.00969737	1.59143	2.15719e-08	3	0.000309285	2.2663	2.21066e-14	Rn.22745	NM_134330	chr1q43
Kl	Klotho	1369361_at	GI_13786167-S	-2.2	0.00477526	-1.41913	4.3796e-05	1.1	0.877481	1.23705	0.00440621	2.4	0.00121358	1.75554	5.96693e-10	Rn.30061	NM_031336	chr12p12
Klf15	Kruppel-like factor 15	1368249_at	GI_16758965-S	-1.2	0.591008	-1.00088	0.997766	1.3	0.211858	1.45592	1.30262e-05	1.6	0.0229166	1.4572	1.11513e-05	Rn.22556	NM_053536	chr4q34
Klk7	kallikrein 7	1387820_at	GI_6981131-S	-1.1	0.805922	-1.23701	0.00089839	-2	0.00103639	-1.80075	6.15338e-13	-1.8	0.00242009	-1.45573	1.12558e-08	Rn.144553	NM_012593	chr1q22
Kmo	kynurenine 3-monooxygenase (kynurenine 3-hydroxylase)	1368915_at	GI_11024671-S	-1.2	0.265068	-1.1297	0.0306327	1.1	0.37538	1.17477	0.000857192	1.4	0.0147755	1.32714	1.21457e-07	Rn.35029	NM_021593	chr13q25
Krt1-19	keratin complex 1, acidic, gene 19	1388433_at	GI_42409518-S	-4.4	0.0131868	-4.71141	1.31954e-07	-1.6	0.393037	1.04736	0.930731	2.7	0.0554957	4.93452	6.96883e-09	Rn.9359	NM_199498	chr10q32.1
Krt2-7	keratin complex 2, basic, gene 7	1373900_at	GI_62653086-S	1.1	0.87852	-1.11441	0.163478	-1.5	0.0200338	-1.33872	3.90765e-06	-1.6	0.00615334	-1.20128	0.0019281	Rn.7913	XM_217035	chr7q36
Lama1	laminin, alpha 1	1392926_at	GI_62655523-S	1.9	0.000503795	2.35061	1.41627e-14	1	0.900195	-1.08222	0.351236	-1.9	0.000290734	-2.54389	9.13768e-17	Rn.2807	XM_237536	chr9q37
Lamb1-1	laminin B1 subunit 1	1373210_at	GI_62650566-S	-1	0.981643	-1.03091	0.791981	-1.4	0.0416318	-1.25698	3.48119e-06	-1.3	0.0455748	-1.2193	2.99551e-05	Rn.48387	XM_216679	chr6q16
Lcn2	lipocalin 2	1387011_at	GI_18543344-S	1.4	0.0285983	1.78074	4.59257e-09	1.1	0.416698	1.33939	0.000136463	-1.3	0.110278	-1.32951	0.000175361	Rn.11303	NM_130741	chr3p11
Ldhb	lactate dehydrogenase B	1370218_at	GI_6981145-S	-1	0.947946	-1.01993	0.894727	1.2	0.0781276	1.33449	1.05756e-07	1.3	0.0396667	1.36109	2.23864e-08	Rn.1785	NM_012595	chr4q44
Ldhd	lactate dehydrogenase D	1376746_at	GI_57114341-S	1.2	0.369159	-1.00752	0.976014	-1.5	0.00986239	-1.6148	1.42461e-10	-1.9	0.000474755	-1.60275	1.289e-10	Rn.137462	NM_001008893	chr19q12
	lactate dehydrogenase D	1382061_at		1.1	0.861801			-1.9	0.000386862			-2	0.000112689			Rn.137462	NM_001008893	chr19q12
Leng8	leukocyte receptor cluster (LRC) member 8	1392932_at	GI_62638905-S	-1.1	0.7599	-1.0415	0.625897	-1.4	0.0111323	-1.02089	0.789897	-1.3	0.0390524	1.02018	0.80614	Rn.143803	XM_341785	chr1q12
Lgals1	lectin, galactose binding, soluble 1	1367628_at	GI_9845260-S	-1.5	0.126898	-1.32361	0.00351355	1	0.891877	1.38762	0.000151117	1.5	0.0384747	1.83668	1.94525e-09	Rn.57	NM_019904	chr7q34
Lgals2	lectin, galactoside-binding, soluble 2	1368278_at	GI_19424307-S	1.4	0.0171128	1.48465	1.22756e-05	1.5	0.0034342	1.86068	2.29298e-10	1.1	0.715777	1.25328	0.00346976	Rn.2982	NM_133599	chr7q34
Lgals3bp	lectin, galactoside-binding, soluble, 3 binding protein	1387946_at	GI_20806134-S	1.7	0.0349564	1.34904	0.000583719	-1.2	0.511087	-1.3923	3.44651e-05	-2	0.00257625	-1.87827	9.68449e-11	Rn.3251	NM_139096	chr10q32.3
Lgals5	lectin, galactose binding, soluble 5 /// lectin, galactose binding, soluble 9	1369716_s_at	GI_6981153-S	2.1	0.0054022	3.70369	4.35899e-06	1.5	0.0748063	2.56818	0.000127628	-1.4	0.174609	-1.44214	0.181113	Rn.64588	NM_012976 /// NM_012977	chr10q25
Lgmn	legumain	1368430_at	GI_31543513-S	1.4	0.0269998	1.66951	8.70087e-10	1.4	0.0278618	1.69046	7.16241e-11	-1	0.852548	1.01255	0.934451	Rn.44616	NM_022226	chr6q32
Lkap	limkain b1	1367865_at	GI_19173793-S	1.1	0.775343	1.13015	0.0197239	-1.3	0.102948	1.05245	0.382427	-1.5	0.0218074	-1.07382	0.161401	Rn.27366	NM_133421	chr10q11
LOC289521	similar to ankyrin repeat domain protein 17 isoform b	1399008_at	GI_62660282-S	-1.1	0.482087	1.00237	0.99038	-1.3	0.0461297	-1.02943	0.718256	-1.1	0.383225	-1.03187	0.693193	Rn.8442	XM_214012	chr14p22
LOC289740	similar to PES1 protein	1389238_at	GI_62660723-S	1.2	0.327729	1.20859	0.00148084	-1.1	0.617092	1.42474	1.14918e-08	-1.3	0.047589	1.17885	0.00179825	Rn.9521	XM_214069	chr14q21
LOC290704	similar to palladin	1389918_at	GI_62662579-S	-1.2	0.609464	-1.26592	0.0096998	-2.3	0.00206089	-2.79926	2.86631e-15	-1.9	0.0117255	-2.21124	7.79299e-13	Rn.9519	XM_214338	chr16p12
LOC299907	similar to Ext1	1373393_at	GI_62652422-S	-1	0.981643	1.04522	0.721637	-1.4	0.0302755	-1.26887	3.66121e-05	-1.3	0.0310603	-1.32625	2.06932e-06	Rn.106323	XM_216920	chr7q31
LOC300043	similar to poly (ADP-ribose) polymerase family, member 10	1376056_at	GI_62652637-S	1.3	0.150114	1.08967	0.164181	-1.1	0.723901	-1.22753	2.7308e-05	-1.3	0.0244273	-1.33761	4.58186e-08	Rn.137552	XM_216963	chr7q34
LOC302987	similar to chromosome 16 open reading frame 28	1376492_at	GI_62655860-S	-1.3	0.146341	-1.20346	0.00137162	1.2	0.292105	1.2627	1.39325e-05	1.5	0.00453662	1.5196	9.93415e-11	Rn.129828	XM_220238	chr10q12
LOC307395	similar to mKIAA0843 protein	1390255_at	GI_62664514-S	1	0.984434	1.0173	0.946013	-1.5	0.00166469	-1.50248	1.64426e-07	-1.5	0.00107069	-1.52848	5.98236e-08	Rn.39037	XM_225889	chr18q12.1
LOC313974	similar to Tribbles homolog 2	1388821_at	GI_62650498-S	1.2	0.445441	1.25806	3.22902e-05	-1.6	0.00241741	-1.54847	1.13892e-11	-1.9	0.000185732	-1.94808	9.13768e-17	Rn.17572	XM_233982	chr6q15
LOC316130	similar to mannose-6-phosphate receptor binding protein 1	1372029_at	GI_62718048-S	-1.4	0.0200265	-1.43068	1.91685e-08	1.3	0.0392777	1.47321	4.30507e-10	1.7	0.000112689	2.1077	1.0803e-17	Rn.9506	XM_236783	chr9q11
LOC317418	similar to RIKEN cDNA 2310007F12	1376985_at	GI_62666736-S	1.1	0.421706	1.07011	0.351049	-1.1	0.481868	-1.01122	0.915051	-1.3	0.044939	-1.08212	0.135533	Rn.15417	XM_228869	chrXq21
LOC360668	similar to SEC14-like 1	1388334_at	GI_62657386-S	-1.2	0.639689	-1.30134	0.000236765	1.3	0.287087	1.31818	2.60546e-05	1.5	0.0423643	1.7154	3.26103e-11	Rn.101656	XM_340943	chr10q32.3
LOC361149	similar to low density lipoprotein receptor-related protein binding protein	1373685_at	GI_62662673-S	1.4	0.136623	1.49302	7.62742e-05	1.8	0.00164314	2.30143	5.83575e-12	1.3	0.0861209	1.54146	3.84389e-06	Rn.21120	XM_341434	chr16q11
LOC362021	similar to Pins	1377172_at	GI_62644196-S	1.3	0.225894	1.3272	4.91123e-07	-1.2	0.473616	-1.16235	0.00117333	-1.6	0.0171206	-1.54266	3.17264e-12	Rn.144235	XM_575015	chr2q34
LOC362246	Tumor protein p53 inducible nuclear protein 2	1375517_at	GI_62646120-S	-1	0.996972	1.02652	0.79366	-1.5	0.00442121	1.08508	0.0499995	-1.5	0.00351343	1.05704	0.238628	Rn.86075	XM_342551	chr3q42
LOC362587	similar to microfilament and actin filament cross-linker protein isoform a	1371940_at	GI_62649595-S	-1.3	0.093284	-1.16658	0.00131245	-1.4	0.0217071	-1.31673	2.25148e-08	-1.1	0.771883	-1.12871	0.0043399	Rn.57349	XM_342906	chr5q36
LOC362592	hypothetical LOC362592	1374852_at	GI_62649611-S	1.3	0.398635	1.10879	0.0480485	-1.2	0.346292	-1.10765	0.0217745	-1.5	0.0230902	-1.22814	7.34663e-06	Rn.29869	XM_347063	chr5q36
LOC363471	similar to GS2 gene	1373344_at	GI_62666883-S	1.1	0.849913	-1.00262	0.989699	-1.3	0.0574818	-1.18432	0.000379468	-1.4	0.0170924	-1.18123	0.000436605	Rn.16693	XM_343790	chrXq22
LOC363474	similar to RIKEN cDNA 0610008C08	1375297_at	GI_62666930-S	-1.1	0.860418	1.03782	0.678291	1.2	0.147632	1.39532	4.06911e-10	1.3	0.049725	1.34448	3.78303e-09	Rn.2579	XM_343793	chrXq31
LOC365361	similar to RIKEN cDNA 4930404J24	1389300_at	GI_62641214-S	1.4	0.0480594	1.21016	8.87277e-05	1.1	0.592951	-1.00903	0.925086	-1.3	0.104065	-1.22109	7.61592e-06	Rn.22356	XM_344957	chr1q35
LOC368066	similar to thioether S-methyltransferase	1373975_at	GI_62647319-S	-3.7	0.000714829	-3.81481	7.76444e-07	-1.3	0.440463	1.44779	0.135455	2.8	0.00153253	5.52305	4.63497e-10	Rn.19133	XM_347233	chr4q24
LOC498211	similar to S-adenosylmethionine synthetase gamma form (Methionine adenosyltransferase) (AdoMet synthetase) (MAT-II)	1371350_at	GI_62659162-S	-1.4	0.0329458	-1.4914	5.66478e-08	-2.3	4.7061e-05	-1.99409	2.71349e-14	-1.6	0.00125493	-1.33706	2.84968e-06	---	XM_573428	chr13p13
LOC498309	similar to RIKEN cDNA B130052G07	1398426_at	GI_62659961-S	-1.1	0.80907	-1.04364	0.782019	1.2	0.116602	1.3614	4.30938e-06	1.3	0.0300723	1.42081	3.58932e-07	Rn.13814	XM_573538	chr13q27
LOC498335	similar to Small inducible cytokine B13 precursor (CXCL13) (B lymphocyte chemoattractant) (CXC chemokine BLC)	1398390_at	GI_62660191-S	-1.2	0.722169	1.07129	0.893502	-1.7	0.0313672	-2.45979	7.60391e-07	-1.5	0.13363	-2.63516	1.55595e-07	Rn.6917	NM_001017496	chr14p22
LOC498406	similar to mitochondrial ribosomal protein S24	1371649_at	GI_62660758-S	-1.1	0.718186	-1.10413	0.0772602	-1.4	0.0251855	-1.08447	0.101541	-1.2	0.109779	1.01813	0.845843	Rn.1914	XM_573648	chr14q21
LOC498486	similar to EMeg32 protein	1375530_at	GI_62661247-S	1.1	0.738051	1.1385	0.0559819	1.5	0.0207089	1.43926	2.42661e-08	1.3	0.0826332	1.26417	4.9731e-05	Rn.14702	XM_573746	chr15p14
LOC498544	hypothetical protein LOC498544	1389488_at	GI_62661736-S	1.3	0.0806488	1.62907	0.000129842	-1.3	0.110478	-1.06598	0.744282	-1.7	0.000869654	-1.73656	3.33019e-06	Rn.132048	XM_573818	chr15q11
LOC498786	similar to GTP-binding protein NGB	1372869_at	GI_62663761-S	-1.2	0.722169	1.05684	0.89419	-3.6	5.00463e-05	-1.72747	7.38709e-05	-3.1	6.13869e-05	-1.82565	1.5609e-05	---	XM_574071	chr17q12.1
LOC498789	similar to 20-alpha-hydroxysteroid dehydrogenase	1393221_at	GI_62663774-S	-1.2	0.150114	-1.06704	0.653731	-1.3	0.0131938	-1.24328	0.00222546	-1.1	0.452294	-1.16517	0.0363509	Rn.14713	XM_574074	chr17q12.3
LOC499312	similar to SUMO/sentrin specific protease 5	1376737_at	GI_62641842-S	1.3	0.236858	1.07756	0.275099	-1.3	0.0847461	1.04973	0.456282	-1.6	0.00205188	-1.0265	0.765463	Rn.14606	XM_574613	chr1q43
LOC499417	similar to Ubiquitin-like protein SMT3A precursor (Ubiquitin-related protein SUMO-2)	1388640_at	GI_62665820-S	1.1	0.483507	1.0601	0.348382	-1.1	0.253378	-1.14075	0.00142308	-1.3	0.0195094	-1.20931	9.67685e-06	Rn.23194	NM_001024295	chr20p12
LOC499422	similar to Glutathione S-transferase, theta 3	1371942_at	GI_62665862-S	-1.4	0.00679735	-1.48551	3.44272e-07	1.1	0.455738	1.21262	0.00236873	1.5	0.000501193	1.80137	4.07371e-12	Rn.92581	XM_574740	chr20p12
LOC499655	LOC499655	1371480_at	GI_62643792-S	1.3	0.0671515	1.2649	3.76679e-05	1.4	0.0136314	1.24433	2.25229e-05	1.1	0.728116	-1.01653	0.875961	Rn.128820	XM_579997	chr2q34
LOC499724	similar to RIKEN cDNA 2410004B18	1374841_at	GI_62644530-S	-1.1	0.701484	-1.08783	0.274704	-1.3	0.0237557	-1.19727	0.000912212	-1.2	0.109726	-1.1006	0.0999336	Rn.15356	XM_575057	chr2q44
LOC499770	similar to LOC495800 protein	1373782_a_at	GI_62644856-S	1.1	0.824215	1.0097	0.969392	-1.3	0.126598	-1.00974	0.943736	-1.4	0.0360727	-1.01954	0.87979	Rn.60976	XM_575107	chr3p12
LOC499837	LOC499837	1372548_at	GI_62645411-S	1.2	0.507937	1.22641	0.00206164	1.5	0.0310987	1.79555	1.51799e-12	1.2	0.256966	1.46408	1.62652e-08	Rn.21150	XM_580023	chr3q24
LOC499898	LOC499898	1389744_at	GI_62645942-S	1.2	0.593994	1.25041	0.00817251	-1.3	0.287493	-1.46337	1.88203e-06	-1.6	0.0358815	-1.82981	1.02744e-10	Rn.43161	XM_575244	chr3q41
LOC499984	similar to fatty acid translocase/CD36	1386901_at	GI_62646698-S	-1.2	0.386304	1.14989	0.189586	1.2	0.481868	1.67531	2.20936e-08	1.4	0.0379825	1.45694	6.60432e-06	Rn.3790	XM_575338	chr4q11
LOC500199	similar to RIKEN cDNA 2810422B04	1372108_at	GI_62647467-S	1.4	0.0622362	1.34364	7.3212e-05	1.9	0.000552222	2.11855	5.0997e-14	1.4	0.0529475	1.57673	3.3513e-09	Rn.3598	XM_575551	chr4q33
LOC500295	similar to KIAA0218	1374608_at	GI_62648044-S	1	0.965278	1.04543	0.668444	-1.3	0.0656668	1.02663	0.768669	-1.3	0.0384691	-1.01832	0.860902	---	XM_575644	chr4q42
LOC500939	LOC500939	1371479_at	GI_62653180-S	-1.2	0.603079	-1.32681	4.116e-07	1.2	0.224374	1.27669	9.12532e-07	1.4	0.0269105	1.69392	1.76813e-14	Rn.3341	XM_580138	---
LOC501614	LOC501614	1389716_at	GI_62667165-S	-3.1	0.000260283	-2.67883	4.05141e-15	-2.5	0.000820307	-2.13536	6.76353e-13	1.2	0.394807	1.25451	0.00199635	---	XM_580219	chrXq33
LOC501665	similar to protein P3	1377359_at	GI_62667554-S	1.1	0.602498	1.10577	0.0607662	-1.2	0.20331	-1.01883	0.827463	-1.3	0.0228689	-1.12659	0.00732728	Rn.140462	NM_001024368	chrXq37
LOC502305	similar to OPA3 protein	1399041_at	GI_62639262-S	1.1	0.733101	-1.02592	0.840335	-1.2	0.121915	-1.02362	0.782219	-1.3	0.0217092	1.00225	0.985038	Rn.20653	XM_577769	chr1q21
LOC503050	similar to nitric oxide synthase	1373095_at	GI_62651436-S	1.1	0.799852	1.02177	0.844474	-1.2	0.154919	-1.00206	0.983998	-1.3	0.0391353	-1.02388	0.736261	Rn.93564	XM_578573	chr6q31
Lpl	lipoprotein lipase	1386965_at	GI_6981167-S	-2.7	3.45114e-05	-2.34456	1.38292e-10	-1.3	0.14171	-1.02839	0.888466	2.1	0.000190301	2.27983	2.703e-11	Rn.3834	NM_012598	chr16p14
Lr8	LR8 protein	1368840_at	GI_54262180-S	-1.2	0.652004	-1.3058	0.0262633	1.4	0.239299	1.36795	0.00234824	1.7	0.0345275	1.78627	2.76336e-07	Rn.26876	NM_134390	chr4q24
Lrp11	low density lipoprotein receptor-related protein 11	1372443_at	GI_62638202-S	1.3	0.0820259	1.28594	0.000140494	1.5	0.00514639	1.49679	5.35387e-09	1.1	0.383225	1.16396	0.00911845	Rn.40930	XM_238072	chr1p13
Ly6b	lymphocyte antigen 6 complex, locus B	1370401_at	GI_21245087-S	1.4	0.426736	1.59399	0.00256864	-1.4	0.287493	-1.19735	0.274178	-2	0.0189307	-1.90856	6.59349e-06	Rn.39703	NM_139257	chr7q34
Lztfl1	leucine zipper transcription factor-like 1	1375894_at	GI_62654549-S	-1.1	0.858142	1.01871	0.889016	1.8	0.0043584	2.10628	3.12373e-18	2	0.00120537	2.0676	7.34863e-19	Rn.25212	NM_001024266	chr8q32
Maf	monocyte to macrophage differentiation-associated	1371883_at	GI_56090320-I	1.8	0.00997398	1.55296	2.0546e-06	-1	0.947596	-1.13723	0.133105	-1.8	0.00351343	-1.76607	1.11929e-09	Rn.98664	NM_001007673	chr10q26
Man2b1	mannosidase 2, alpha B1	1388699_at	GI_40786504-S	1.6	0.00374012	1.4195	7.23942e-10	1.2	0.164335	1.31691	1.84895e-08	-1.3	0.053157	-1.0779	0.0978585	Rn.102840	NM_199404	chr19q11
Maob	monoamine oxidase B	1368514_at	GI_6981179-S	1.5	0.0468877	1.98215	4.45496e-11	1.9	0.00111807	2.06142	2.00579e-12	1.3	0.168412	1.03999	0.770678	Rn.6656	NM_013198	chrXq12
Mat2a	methionine adenosyltransferase II, alpha	1387737_at	GI_19705456-S	-1.6	0.299427	-1.2971	0.00724268	-2.6	0.00573304	-1.47967	1.15876e-05	-1.6	0.118454	-1.14076	0.16981	Rn.41420	NM_134351	chr4q33
Mawbp	MAWD binding protein	1370320_at	GI_51491892-S	1.1	0.702139	-1.00589	0.982975	1.5	0.0191291	1.64349	9.4811e-10	1.3	0.0892817	1.65317	5.09392e-10	Rn.2417	NM_138530	chr20p11
Mbd3	methyl-CpG binding domain protein 3	1371345_at	GI_62651737-S	1.1	0.796689	-1.02323	0.894239	-1.2	0.0455495	-1.08091	0.236703	-1.3	0.0102383	-1.05637	0.480212	Rn.145218	XM_343162	chr7q11
Mdc1	mediator of DNA damage checkpoint 1	1375382_at	GI_62665596-S	-1.2	0.108632	-1.20223	0.000767169	1.1	0.374541	1.05937	0.344222	1.4	0.00511657	1.27361	2.70352e-06	Rn.106312	XM_227971	chr20p12
Me1	malic enzyme 1	1370870_at	GI_7106352-S	-1.6	0.048167	-1.29067	0.00328938	-1.8	0.004606	-1.3453	0.000147132	-1.2	0.493154	-1.04233	0.767532	Rn.3519	NM_012600	chr8q31
	malic enzyme 1	1370067_at		-1.4	0.183785			-1.6	0.0270715			-1.1	0.599187			Rn.3519	NM_012600	chr8q31
Melk	maternal embryonic leucine zipper kinase	1389756_at	GI_62648907-S	1.2	0.777	1.04272	0.828006	-1.8	0.040674	-1.76906	2.68722e-10	-2.2	0.00808903	-1.84463	3.23355e-11	Rn.28232	XM_342828	chr5q22
Mfn1	Mitofusin 1	1375035_at	GI_20376819-S	-1	0.964028	1.07297	0.568653	1.7	0.0176047	1.64744	9.61833e-10	1.7	0.00900899	1.5354	1.917e-08	Rn.16486	NM_138976	chr2q25
Mg87	Mg87 protein	1368071_at	GI_19705542-S	1.5	0.0442099	1.35567	8.01431e-06	1.6	0.00791591	1.69877	1.13892e-11	1.1	0.67624	1.25308	0.000127121	Rn.11802	NM_134410	chr13q26
MGC112883	LOC500651	1371715_at	GI_62650684-S	1.3	0.265068	1.12354	0.200645	1.4	0.0432475	1.56213	1.48707e-08	1.1	0.610258	1.39037	3.7978e-06	Rn.119643	XM_580102	chr6q23
MGC72973	Beta-glo	1371245_a_at	GI_40445396-S	2.7	0.256427	1.0187	0.986083	8.9	0.00299806	5.93593	6.72852e-09	3.3	0.077848	5.827	6.13022e-09	Rn.36966	NM_198776	chr1q32
MGC94226	Similar to RIKEN cDNA 1110018O08	1374509_at	GI_56090398-S	1	0.894304	-1.16248	0.0178745	-1.3	0.0352204	-1.07484	0.27794	-1.4	0.0119577	1.08154	0.222723	Rn.16101	NM_001007615	chr12p11
Mgll	Monoglyceride lipase	1375247_at	GI_19923091-S	-1.3	0.497611	-1.25075	0.175982	-1.8	0.0216478	-2.62781	5.15015e-10	-1.4	0.195625	-2.10099	1.00959e-07	Rn.40396	NM_138502	chr4q34
	Monoglyceride lipase	1388644_at		-1.3	0.315634			-1.9	0.00541552			-1.4	0.108008			Rn.40396	NM_138502	chr4q34
Mmp11	matrix metalloproteinase 11	1367858_at	GI_6981211-S	1.2	0.480388	1.15148	0.0902613	1.6	0.0109621	1.62055	2.53486e-09	1.3	0.113378	1.40737	1.92366e-06	Rn.11123	NM_012980	chr20p12
Mmp14	matrix metalloproteinase 14 (membrane-inserted)	1367860_a_at	GI_13591994-S	-1.3	0.167808	1.09928	0.169957	-1.4	0.0401863	-1.34652	2.89922e-07	-1.1	0.769162	-1.4802	7.00417e-10	Rn.10371	NM_031056	chr15p13
Mmp9	matrix metallopeptidase 9	1369166_at	GI_13591992-S	1.5	0.0133066	2.62023	3.88598e-12	1	0.937426	-1.83855	2.11461e-08	-1.4	0.00777157	-4.81741	6.00312e-19	Rn.10209	NM_031055	chr3q42
	matrix metallopeptidase 9	1398275_at		2.2	0.00259676			-1.3	0.32807			-2.8	0.000144754			Rn.10209	NM_031055	chr3q42
Mpv17l	Mpv17 transgene, kidney disease mutant-like	1377051_at	GI_62655593-S	-1.2	0.486384	1.00453	0.989643	-2	0.000836588	-1.69066	1.81503e-08	-1.6	0.00654553	-1.69832	1.15436e-08	Rn.22842	XM_340739	chr10q11
Mrpl49	mitochondrial ribosomal protein L49	1372619_at	GI_62641777-S	1.1	0.474073	1.10696	0.040112	-1.1	0.420308	1.08701	0.0570566	-1.3	0.043432	-1.01835	0.823609	Rn.153561	XM_219525	chr1q43
Mrpl50	mitochondrial ribosomal protein L50	1372927_at	GI_62648983-S	-1.6	0.00345652	-1.78917	1.82523e-08	1	0.886611	1.32316	0.000555136	1.6	0.000983305	2.36736	1.17709e-13	Rn.1787	XM_342835	chr5q22
Mthfd1	methylenetetrahydrofolate dehydrogenase (NADP+ dependent), methenyltetrahydrofolate cyclohydrolase, formyltetrahydrofolate synthase	1368181_at	GI_11968081-S	1.1	0.685707	1.08648	0.115445	1.3	0.0416318	1.2768	1.57825e-07	1.2	0.196934	1.17518	0.000131399	Rn.1114	NM_022508	chr6q24
Mtmr7	myotubularin related protein 7	1374883_at	GI_62662702-S	-1.5	0.0185327	-1.5261	1.26396e-07	-1.2	0.326786	-1.3432	1.19015e-05	1.3	0.106302	1.13617	0.0571897	Rn.12785	XM_240417	chr16q12.1
Mtus1	mitochondrial tumor suppressor 1	1372457_at	GI_62662696-S	-1.3	0.224176	1.0119	0.954195	1.2	0.329595	1.09152	0.15508	1.5	0.00950816	1.07868	0.244024	Rn.95344	XM_573915	chr16q12.1
Mucdhl	mucin and cadherin like	1387972_at	GI_19924056-S	1.4	0.0317784	1.24601	0.000127242	1.1	0.679586	-1.06092	0.354342	-1.3	0.0502774	-1.32192	4.01518e-07	Rn.18860	NM_138525	chr1q41
Mvp	major vault protein	1367925_at	GI_41055864-S	1.4	0.108632	1.27551	0.0624549	-1	0.909367	-1.5311	0.000113585	-1.4	0.0345275	-1.95294	4.29675e-08	Rn.10028	NM_022715	chr1q36
Mx2	myxovirus (influenza virus) resistance 2	1369202_at	GI_19705454-S	-1.1	0.785535	-1.19946	0.281746	1.2	0.173993	1.55488	0.00022057	1.3	0.0413265	1.86501	9.22464e-07	Rn.10374	NM_134350	chr11q21
Myo1b	myosin Ib	1369720_at	GI_16758889-S	-1.1	0.9203	-1.03789	0.833461	1.4	0.0784545	1.1657	0.0204909	1.5	0.0338989	1.20987	0.0033452	Rn.36339	NM_053986	chr9q22
Myo9b	myosin IXb	1387866_at	GI_6981243-S	1.1	0.875151	-1.09051	0.242288	-1.3	0.124064	-1.34695	3.96942e-07	-1.3	0.044939	-1.23516	9.65142e-05	Rn.33782	NM_012984	chr16p14
Nalp6	angiotensin/vasopressin receptor	1369100_at	GI_62641952-S	-1	0.973443	1.07822	0.637714	-2.4	7.08872e-05	-1.58341	2.42136e-07	-2.3	4.2107e-05	-1.70727	9.17079e-09	Rn.9669	XM_577848	chr1q41
Ncbp2	nuclear cap binding protein subunit 2	1383965_at	GI_62658019-S	1.3	0.312381	1.7599	1.81026e-11	-1.5	0.0464	-1.27101	6.72628e-05	-2	0.0015506	-2.23686	1.28961e-16	Rn.63881	XM_213591	chr11q22
Ncor1	nuclear receptor co-repressor 1	1372102_at	GI_62656446-S	1.3	0.160922	1.10574	0.147708	-1.1	0.785324	-1.41339	2.34678e-08	-1.4	0.0329039	-1.56283	5.80154e-11	Rn.24948	XM_577103	---
Ncor2	nuclear receptor co-repressor 2	1372196_at	GI_62658829-S	-1.1	0.805648	-1.09305	0.184871	-1.4	0.0375285	-1.35581	8.89398e-08	-1.3	0.109779	-1.24039	3.19637e-05	Rn.113362	XM_341072	chr12q15
Ndr4	N-myc downstream regulated 4	1370229_at	GI_14010840-S	-2.5	0.000301242	-2.29284	2.81011e-13	1.6	0.0246691	2.12611	6.15338e-13	4	4.88292e-06	4.87485	2.25578e-22	Rn.81250	NM_031967	chr19p13
Ndrg1	N-myc downstream regulated gene 1	1371360_at	GI_62652509-S	-1.6	0.00152205	-1.71698	1.10223e-10	-1.1	0.634369	-1.04128	0.681113	1.5	0.00219662	1.64891	6.11646e-11	Rn.20229	NM_001011991	chr7q33
Ndrg2	N-myc downstream regulated gene 2	1387121_a_at	GI_19424277-S	-1.4	0.0132704	-1.26579	0.000790308	-1.1	0.521109	1.18942	0.00543249	1.3	0.0345275	1.50556	1.27514e-08	Rn.3407	NM_133583	chr15p14
Nef3	neurofilament 3, medium	1367845_at	GI_8393822-S	1	0.997155	-1.10674	0.235813	-2	0.0103398	-1.66044	1.3927e-10	-2	0.00777038	-1.5003	1.29142e-08	Rn.10971	NM_017029	chr15p12
Neu1	neuraminidase 1	1369081_at	GI_13928707-S	1.1	0.805998	-1.11281	0.15296	1.6	0.0020997	1.701	8.76008e-12	1.5	0.0054265	1.8929	4.63731e-14	Rn.128560	NM_031522	chr20p12
	neuraminidase 1	1375684_at		-1.1	0.776657			1.2	0.171655			1.3	0.0387639			Rn.128560	NM_031522	chr20p12
Ngfg	nerve growth factor, gamma	1367961_at	GI_13994130-S	-1.3	0.340678	-1.61759	1.52058e-05	-1.7	0.0232156	-1.71905	3.0146e-07	-1.3	0.336193	-1.06272	0.711593	Rn.11331	NM_031523	chr1q22
Nid	Nidogen (entactin)	1371518_at	GI_62663699-S	-1.1	0.963163	1.34629	0.000576967	-2.8	0.00124127	-2.24882	3.83416e-13	-2.6	0.00130349	-3.02755	2.96758e-17	Rn.105658	XM_213954	chr17q12.1
Nln	neurolysin (metallopeptidase M3 family)	1369669_at	GI_50054265-S	1.2	0.428632	1.02183	0.88133	1.5	0.0375285	1.00616	0.956523	1.2	0.370564	-1.01558	0.881644	Rn.11029	NM_053970	chr2q13
Nov	Nephroblastoma overexpressed gene	1376734_at	GI_48976080-S	-1.1	0.792481	-1.05745	0.704772	1.2	0.122979	1.18807	0.0119263	1.3	0.0300258	1.25632	0.000797665	Rn.29042	NM_030868	chr7q31
Nr2f2	Nuclear receptor subfamily 2, group F, member 2	1389998_at	GI_18158444-S	-1.3	0.501161	-1.3348	0.000868643	-2	0.00509501	-1.61652	4.58519e-08	-1.5	0.047589	-1.21105	0.0133808	Rn.17815	NM_080778	chr1q31
Nr2f6	nuclear receptor subfamily 2, group F, member 6	1398826_s_at	GI_20806166-S	1.1	0.572881	-1.07991	0.314284	-1.4	0.0130026	-1.45829	1.95594e-09	-1.6	0.00110951	-1.35039	1.65941e-07	Rn.25840	NM_139113	chr16p14
Nrbf1	nuclear receptor binding factor 1	1398252_at	GI_8393847-S	1.8	0.0183578	1.33503	2.95708e-06	1.1	0.621435	-1.02207	0.828154	-1.5	0.0345275	-1.36449	9.05481e-08	Rn.15375	NM_017209	chr5q36
Nrep	Neuronal regeneration related protein	1371412_a_at	GI_31342528-S	1.5	0.230009	1.45745	4.59257e-09	-2.4	0.00326349	-1.10751	0.0451401	-3.7	0.000112689	-1.61414	1.22074e-12	Rn.8180	NM_178096	chr18p12
Nrg1	Neuregulin 1	1371211_a_at	GI_13928797-S	-1	0.977285	-1.73509	3.95801e-09	1.3	0.0222632	-1.1493	0.0637957	1.3	0.0129805	1.50969	1.70044e-07	Rn.37438	NM_031588	chr16q12.3
Nrp	Neuropilin 1	1373577_at	GI_55741427-S	-1.4	0.354036	-1.17358	0.0249057	-1.8	0.0222632	-1.37588	1.44597e-06	-1.3	0.318765	-1.17237	0.00961211	Rn.10815	NM_145098	chr19q12
Nrp1	Neuropilin 1	1370570_at	GI_55741427-S	-1.1	0.882208	-1.17358	0.0249057	-1.9	0.00139193	-1.37588	1.44597e-06	-1.8	0.00242009	-1.17237	0.00961211	Rn.10815	NM_145098	chr19q12
Nudc	nuclear distribution gene C homolog (Aspergillus)	1368436_at	GI_8394271-S	-1	0.980322	-1.05368	0.755909	1.8	0.0401863	1.8646	3.48298e-11	1.9	0.0251254	1.96469	2.73506e-12	Rn.10413	NM_017271	chr5q36
Ogn	osteoglycin	1385248_a_at	GI_62663309-S	-1	0.988292	1.08475	0.678146	2.3	0.00948528	1.29255	0.00613942	2.3	0.0059761	1.19156	0.0766221	Rn.103114	XM_214441	chr17p14
Okl38	pregnancy-induced growth inhibitor	1370336_at	GI_31543366-S	-1.1	0.805225	-1.07441	0.69296	-1.7	0.00879066	-1.56002	1.34601e-06	-1.5	0.0230368	-1.45197	2.16409e-05	Rn.15599	NM_138504	chr19q12
Olfm1	olfactomedin 1	1369008_a_at	GI_17865342-S	-1.1	0.68526	-1.38251	1.04276e-07	1.2	0.170548	1.21165	0.000117357	1.4	0.0251254	1.67512	1.58214e-13	Rn.11005	NM_053573	chr3p12
Omd	osteomodulin	1387197_at	GI_13929163-S	-1.1	0.372974	-1.15993	0.0536777	1.2	0.0419232	1.39986	1.27024e-06	1.4	0.00176922	1.62373	5.69909e-10	Rn.30124	NM_031817	chr17p14
Oplah	5-oxoprolinase (ATP-hydrolysing)	1368091_at	GI_16758779-S	1.1	0.756508	-1.15942	0.00331158	-1.2	0.119081	-1.32074	4.52214e-08	-1.3	0.0239056	-1.13914	0.00333715	Rn.3066	NM_053904	chr7q34
P2rx4	purinergic receptor P2X, ligand-gated ion channel 4	1369743_a_at	GI_13928805-S	1.3	0.525415	1.09377	0.640938	-1.4	0.299863	-1.77066	1.17579e-07	-1.8	0.029845	-1.9367	4.46452e-09	Rn.7176	NM_031594	chr12q16
P4hb	prolyl 4-hydroxylase, beta polypeptide	1367635_at	GI_6981323-S	1.2	0.0671515	1.11933	0.00381695	-1	0.935604	-1.13933	0.00019152	-1.3	0.0217918	-1.27529	2.65229e-09	Rn.4234	NM_012998	chr10q32.3
Pace4	Subtilisin - like endoprotease	1387812_at	GI_6981327-S	-1.8	0.00657768	-1.5462	1.76272e-05	-1.2	0.504348	1.19262	0.0542289	1.6	0.0183998	1.84403	3.23635e-09	Rn.950	NM_012999	chr1q22
Pacsin1	Protein kinase C and casein kinase substrate in neurons 1	1374386_at	GI_8393895-S	-1.1	0.908401	-1.02493	0.847398	1.6	0.00724603	1.1371	0.00540285	1.7	0.00253461	1.16544	0.000896652	Rn.2569	NM_017294	chr20p12
Pah	phenylalanine hydroxylase	1387034_at	GI_6981329-S	-1.3	0.280738	-1.15005	0.0610993	1.2	0.350272	1.31243	2.32665e-05	1.6	0.0142458	1.50935	9.46106e-09	Rn.1652	NM_012619	chr7q13
Pbef1	pre-B-cell colony enhancing factor 1	1389014_at	GI_55741461-S	-1.1	0.871507	1.15255	0.0320017	1.3	0.053526	1.50918	1.79104e-09	1.4	0.0172597	1.30943	5.41911e-06	Rn.7264	NM_177928	chr6q16
Pcsk1n	proprotein convertase subtilisin/kexin type 1 inhibitor	1367835_at	GI_9507060-S	1.8	0.0181381	1.46938	4.72139e-06	-1.3	0.224374	-1.25285	0.00159421	-2.4	0.000471889	-1.84091	3.00071e-11	Rn.25745	NM_019279	chrXq13
Pde3b	phosphodiesterase 3B	1369157_at	GI_8393928-S	-1	0.990407	1.00963	0.95848	1.6	0.0307147	-1.01734	0.856813	1.6	0.0212396	-1.02714	0.757864	Rn.10322	NM_017229	chr1q34
Pde4d	phosphodiesterase 4D	1370569_at	GI_8393931-S	-1	0.954967	-1.05728	0.59918	1.3	0.035342	-1.23783	0.00015297	1.3	0.0171206	-1.17077	0.00432912	Rn.95959	NM_017032	chr2q16
Pde7a	phosphodiesterase 7A	1371044_at	GI_62643227-S	1.2	0.452025	1.41063	2.10235e-05	1.7	0.00395496	1.79764	8.39954e-11	1.4	0.043432	1.27436	0.000538671	Rn.39142	XM_215540	chr2q24
Pecr	peroxisomal trans-2-enoyl-CoA reductase	1368016_at	GI_18959235-S	2	0.0237197	2.03506	1.29847e-08	-1.3	0.374425	-1.16556	0.158969	-2.7	0.00108646	-2.37198	1.12629e-11	Rn.19267	NM_133299	chr9q33
Per2	period homolog 2 (Drosophila)	1368303_at	GI_13928941-S	1.4	0.115097	1.49606	6.45668e-06	2.1	0.000585808	2.15804	1.00822e-12	1.5	0.0300723	1.44249	4.62056e-06	Rn.25935	NM_031678	chr9q36
Pex11a	peroxisomal biogenesis factor 11A	1379361_at	GI_16758245-S	-1.1	0.907376	1.01708	0.96089	-1.6	0.0349787	-1.17176	0.0948334	-1.5	0.0633406	-1.19177	0.0565101	Rn.14519	NM_053487	chr1q31
Phax	phosphorylated adaptor for RNA export	1388180_at	GI_27465596-S	-1.3	0.187988	-1.40345	2.57787e-06	1.1	0.525625	1.04183	0.678163	1.5	0.0165206	1.46215	3.33014e-08	Rn.10317	NM_173133	chr18q12.1
Phc2	polyhomeotic-like 2 (Drosophila)	1371800_at	GI_62649692-S	1	0.880704	-1.01563	0.901398	-1.2	0.0532828	-1.05489	0.25708	-1.3	0.0178291	-1.03866	0.495343	Rn.2428	XM_232751	chr5q36
Phgdh	3-phosphoglycerate dehydrogenase	1367811_at	GI_13928849-S	1.4	0.38309	1.09901	0.433682	1.9	0.0148864	1.87499	7.17133e-11	1.4	0.208662	1.70608	1.82502e-09	Rn.6872	NM_031620	chr2q34
Phkg2	phosphorylase kinase, gamma 2 (testis)	1367788_at	GI_49226058-S	1.1	0.53606	1.0394	0.708807	-1.2	0.185744	1.03101	0.69957	-1.3	0.0156429	-1.00814	0.943549	Rn.11153	NM_080584	chr1q36
Pik3ap1	phosphoinositide-3-kinase adaptor protein 1	1376795_at	GI_62642272-S	-1	0.963518	-1.15462	0.107013	1.3	0.0552117	1.36304	2.68379e-05	1.4	0.0319762	1.57379	2.34421e-08	Rn.15411	XM_220008	chr1q54
Pink1	PTEN induced putative kinase 1	1372475_at	GI_62649903-S	1.1	0.878534	-1.25641	0.00045681	1.5	0.00373335	1.40853	1.26313e-07	1.5	0.00694236	1.76969	8.59919e-13	Rn.103380	XM_216565	chr5q36
Pitpnm	phosphatidylinositol membrane-associated	1389347_at	GI_56605813-S	1	0.965278	-1.02136	0.879219	-1.3	0.0781276	-1.13876	0.0058433	-1.3	0.0466295	-1.11495	0.022751	Rn.143849	NM_001008369	chr1q42
Pkcbpb15	protein kinase C-binding protein Beta15	1386966_a_at	GI_11120717-S	1.2	0.401158	1.00135	0.995906	-1.2	0.188345	-1.01574	0.897571	-1.4	0.00950584	-1.01711	0.894404	Rn.37161	NM_021764	chr3q41
Pklr	pyruvate kinase, liver and RBC	1368651_at	GI_40363264-S	1.5	0.027595	1.61912	3.69437e-08	-1.6	0.00736406	-1.70993	4.52255e-10	-2.5	4.17963e-05	-2.76857	1.65958e-17	Rn.48821	NM_012624	chr2q34
	pyruvate kinase, liver and RBC	1387263_at		-1.1	0.887737			-1.8	0.0100083			-1.6	0.0186797			Rn.48821	NM_012624	chr2q34
Pkp4	plakophilin 4	1372744_at	GI_62645132-S	-1.2	0.328074	-1.21827	0.00019374	-1.3	0.0236007	-1.13505	0.00687685	-1.1	0.351436	1.07332	0.181907	Rn.17389	XM_215733	chr3q21
Plcb1	phospholipase C, beta 1	1371014_at	GI_62645921-S	-1.3	0.378573	-1.26917	0.00987762	-1.7	0.0251855	-1.43229	2.06028e-05	-1.3	0.323284	-1.12853	0.191261	Rn.45523	XM_342524	chr3q36
Pld1	phospholipase D1	1370531_a_at	GI_25742818-S	-1.3	0.619152	1.00163	0.990687	-1.8	0.0362163	-1.03188	0.570247	-1.4	0.214205	-1.03356	0.544414	Rn.11130	NM_030992	chr2q23.3-q24
Plekhb1	evectin-1	1370334_at	GI_25282446-S	-1.1	0.677852	-1.16417	0.133645	1.3	0.178772	1.55629	3.92761e-07	1.4	0.0257292	1.81179	6.47466e-10	Rn.8415	NM_172033	chr1q32
Plk2	polo-like kinase 2 (Drosophila)	1368106_at	GI_13929171-S	-1.1	0.673876	-1.04527	0.574236	1.4	0.0310987	-1.04545	0.428074	1.5	0.00385925	-1.00017	0.999349	Rn.12100	NM_031821	chr2q14
Pmp22	peripheral myelin protein 22	1370247_a_at	GI_8393991-S	-1.1	0.668774	-1.03558	0.857961	1.2	0.216238	1.40212	4.20531e-06	1.4	0.0321912	1.45201	6.34574e-07	Rn.1476	NM_017037	chr10q22
Pnrc1	proline rich 2	1370381_at	GI_27545401-S	-1.6	0.00997398	-1.23814	0.00488229	-1.4	0.0523035	-1.29445	0.000152537	1.2	0.371738	-1.04547	0.692738	Rn.10967	NM_173322	chr5q21
Postn	periostin, osteoblast specific factor	1373911_at	GI_62643452-S	-1.1	0.685707	-1.02497	0.950012	1.2	0.214537	1.52888	0.000115489	1.3	0.0344191	1.56705	4.65596e-05	Rn.30516	XM_342245	chr2q26
Ppif	peptidylprolyl isomerase F (cyclophilin F)	1370319_at	GI_26892288-S	-1.2	0.572881	-1.3161	0.000187094	1.3	0.136305	1.20046	0.00488045	1.5	0.0126129	1.57993	2.67631e-09	Rn.2923	NM_172243	chr16p16
Ppp1r1a	protein phosphatase 1, regulatory (inhibitor) subunit 1A	1386968_at	GI_51242144-S	-1.3	0.0285983	-1.48794	5.80338e-09	-1.7	0.000214931	-1.4135	1.43675e-08	-1.3	0.0241788	1.05266	0.480092	Rn.9756	NM_022676	chr7q36
Ppp1r1b	protein phosphatase 1, regulatory (inhibitor) subunit 1B	1372208_at	GI_62656936-S	1	0.968624	1.0015	0.995906	-2	0.000386862	-1.5976	1.12927e-09	-2	0.000175012	-1.6	7.19941e-10	Rn.70366	NM_138521	chr10q31
Ppp5c	protein phosphatase 5, catalytic subunit	1398242_at	GI_13929023-S	1.1	0.688622	1.00919	0.961851	-1.2	0.254427	-1.18257	0.000613146	-1.3	0.0436614	-1.19344	0.000304657	Rn.6107	NM_031729	chr1q21
Pr1	protein distantly related to to the gamma subunit family	1388103_at	GI_21687107-S	1.7	0.00293895	1.72749	5.33418e-08	-1	0.971611	1.11337	0.258506	-1.7	0.00112153	-1.55158	4.26803e-07	Rn.92180	NM_139095	---
Prep	prolyl endopeptidase	1368234_at	GI_13786143-S	1.3	0.457879	1.24267	0.460269	-4.1	3.18692e-05	-3.17345	1.94563e-08	-5.2	2.02793e-06	-3.94356	3.1997e-10	Rn.11058	NM_031324	chr20q13
Prkar2b	protein kinase, cAMP dependent regulatory, type II beta	1371133_a_at	GI_62650580-S	-2.2	0.0285983	-2.37568	1.67593e-13	-1.1	0.779599	-1.39886	1.59461e-05	1.9	0.0321463	1.69829	2.25772e-09	Rn.4075	XM_343046	chr6q16
Prkcbp1	protein kinase C binding protein 1	1375417_at	GI_62646384-S	-1.1	0.496474	-1.16298	0.0604103	-1.3	0.0361258	-1.54089	2.10274e-08	-1.1	0.30309	-1.32494	3.78277e-05	Rn.23808	XM_215942	chr3q42
	protein kinase C binding protein 1	1390305_at		-1.2	0.245658			-1.4	0.00870643			-1.2	0.215705			Rn.23808	XM_215942	chr3q42
PRKCQ	protein kinase C, theta	1376259_at	GI_62663807-S	-2.1	0.000221054	-2.68365	8.03007e-18	-1.1	0.520774	-1.10664	0.119021	1.9	0.000369679	2.42504	1.23885e-17	Rn.8227	XM_341553	chr17q12.3
Prlr	prolactin receptor	1370384_a_at	GI_6981405-S	-1.5	0.218203	-1.02065	0.963931	-3.2	0.000239064	-4.02411	6.96356e-15	-2.1	0.00338029	-3.94269	3.44596e-15	Rn.9757	NM_001034111 /// NM_012630	chr2q16
	prolactin receptor	1376944_at		-1.4	0.600878			-3	0.00724603			-2.1	0.0457041			Rn.9757	NM_001034111 /// NM_012630	chr2q16
	prolactin receptor	1370789_a_at		1.1	0.89175			-2.4	0.00383387			-2.7	0.00120537			Rn.9757	NM_001034111 /// NM_012630	chr2q16
	prolactin receptor	1369493_at		1.2	0.712774			-2.6	0.000515664			-3	9.31595e-05			Rn.9757	NM_001034111 /// NM_012630	chr2q16
Proc	protein C	1369286_at	GI_6981411-S	1.3	0.243576	1.15387	0.00765932	-2.3	5.47742e-05	-1.46351	1.94971e-10	-2.9	4.25321e-06	-1.6887	4.50225e-14	Rn.91064	NM_012803	chr18p12
Prom1	prominin 1	1368008_at	GI_11120697-S	-1.4	0.193495	-1.29551	0.0545721	-2.8	0.000168067	-2.48538	1.75897e-10	-2	0.00221755	-1.91845	1.57866e-07	Rn.144589	NM_021751	chr14q21
Prom2	prominin 2	1369347_s_at	GI_20302009-S	-1.3	0.0671515	-1.28001	3.78913e-05	1	0.795057	1.16581	0.00327764	1.4	0.0125638	1.49225	3.91937e-10	Rn.82155	NM_138857	chr3q36
Prps2	Phosphoribosyl pyrophosphate synthetase 2	1375932_at	GI_6981417-S	-1.5	0.041072	-1.46052	1.04276e-07	-1.5	0.0140416	-1.69909	7.62294e-12	-1	0.888332	-1.16334	0.00814278	Rn.11320	NM_012634	chrXq21
Prss11	protease, serine, 11 (Igf binding)	1386884_at	GI_13929011-S	1.1	0.572881	1.06063	0.56193	-1.3	0.0318343	-1.42092	3.08445e-08	-1.5	0.00271237	-1.50708	8.11156e-10	Rn.2782	NM_031721	chr1q37
Prss8	protease, serine, 8 (prostasin)	1370379_at	GI_20301967-S	1.1	0.854458	-1.07047	0.418986	-1.2	0.10312	-1.09529	0.112969	-1.3	0.0330524	-1.02319	0.823404	Rn.107364	NM_138836	chr1q36
Psmb8	proteosome (prosome, macropain) subunit, beta type 8	1367786_at	GI_18158432-S	1.2	0.53606	-1.26346	0.0080557	-1.4	0.0884125	-1.58577	1.21166e-07	-1.8	0.00720151	-1.2551	0.00329234	Rn.29244	NM_080767	chr20p12
Psmd13	proteasome (prosome, macropain) 26S subunit, non-ATPase, 13	1371617_at	GI_62641587-S	1.2	0.2944	1.12204	0.0628965	-1.1	0.380556	-1.06922	0.278465	-1.3	0.0171088	-1.19971	0.000397197	Rn.16918	XM_344976	chr1q41
Psmd7	proteasome (prosome, macropain) 26S subunit, non-ATPase, 7	1389245_at	GI_62665224-S	1	0.984263	-1.01279	0.924908	-1.3	0.0478319	-1.16389	0.00015687	-1.3	0.0338362	-1.14919	0.000446251	Rn.20659	XM_226439	chr19q12
Psmd8	proteasome (prosome, macropain) 26S subunit, non-ATPase, 8	1389519_at	GI_62639307-S	1.2	0.401942	-1.03105	0.766057	-1.2	0.107127	-1.09858	0.0333707	-1.4	0.00536233	-1.06549	0.197507	Rn.137673	XM_214888	chr1q21
Psme4	proteasome (prosome, macropain) activator subunit 4	1368817_at	GI_62660955-S	1.2	0.524587	1.27144	0.00162625	-1.2	0.25684	-1.04921	0.656954	-1.5	0.0230368	-1.33401	3.32563e-05	Rn.16691	XM_573684	chr14q22
Pte1	peroxisomal acyl-CoA thioesterase 1	1368206_at	GI_51036668-S	1.2	0.171564	1.00503	0.983127	-1.1	0.644877	-1.15361	0.0147307	-1.3	0.0219146	-1.15941	0.011014	Rn.144651	NM_130756	chr3q42
Ptger3	Prostaglandin E receptor 3 (subtype EP3)	1376977_at	GI_6981433-S	-1.5	0.0180414	-1.16883	0.060278	-1	0.914363	1.17452	0.0215092	1.4	0.0114721	1.37281	9.89934e-06	Rn.10361	NM_012704	chr2q44-q45
Pthr1	parathyroid hormone receptor 1	1370259_a_at	GI_9910335-S	1.3	0.437932	1.05704	0.61902	-1.3	0.170729	-1.44086	2.69861e-08	-1.7	0.00989724	-1.52304	9.40477e-10	Rn.48025	NM_020073	chr8q32
Ptk2b	protein tyrosine kinase 2 beta	1369688_s_at	GI_8393031-S	1.4	0.0291603	1.21302	0.000154279	1.1	0.382036	-1.03719	0.590853	-1.2	0.130454	-1.25813	1.73432e-06	Rn.11025	NM_017318	chr15p12
Ptk9	protein tyrosine kinase 9	1371644_at	GI_56606099-S	-1.2	0.573	-1.08162	0.441895	-1.5	0.0104312	-1.57359	2.05111e-09	-1.3	0.0812033	-1.45484	8.30541e-08	Rn.64467	NM_001008521	chr7q35
Ptma	prothymosin alpha	1370243_a_at	GI_11120683-S	-1.1	0.775255	1.04242	0.846443	-1.4	0.0464614	-1.00735	0.967796	-1.3	0.159326	-1.05008	0.713539	Rn.817	NM_021740	chr9q35
PVR	poliovirus receptor	1370177_at	GI_8394410-S	1.3	0.0917609	1.26578	0.000911949	1.4	0.00946657	1.14092	0.0439222	1.1	0.510637	-1.10944	0.134829	Rn.10677	NM_017076	chr1q22
Pygl	liver glycogen phosphorylase	1368674_at	GI_11560086-S	1.7	0.00542007	1.5785	2.45781e-09	1.4	0.0491055	1.40639	1.40132e-07	-1.2	0.246865	-1.12237	0.0556101	Rn.21399	NM_022268	chr6q24
Qprt	quinolinate phosphoribosyltransferase	1372672_at	GI_57528251-S	1.3	0.182836	1.14638	0.0136328	-1.1	0.741504	-1.1684	0.00130999	-1.4	0.0331686	-1.33943	6.91719e-08	Rn.9220	NM_001009646	chr1q36
Rapgef3	cAMP-regulated guanine nucleotide exchange factor I (cAMP-GEFI)	1368660_at	GI_11067418-S	-1	0.928904	-1.13843	0.0164806	1.3	0.0415171	1.11512	0.0228048	1.4	0.0172597	1.26949	1.91731e-06	Rn.42899	NM_021690	chr7q36
Rasd2	RASD family, member 2	1370372_at	GI_21717662-S	1.1	0.630618	-1.01043	0.953037	1.3	0.0461615	1.07981	0.146747	1.2	0.259145	1.09107	0.0849883	Rn.115571	NM_133568	chr19p11
Rb1	retinoblastoma 1	1388185_at	GI_62661984-S	-1.1	0.621691	1.10647	0.0631188	1.2	0.271276	1.0829	0.101946	1.3	0.0359189	-1.02176	0.802458	Rn.55115	XM_344434	chr15q12
Rbm10	RNA binding motif protein 10	1370356_at	GI_49225429-S	-1	0.896661	-1.00899	0.943473	-1.3	0.0441605	-1.17944	8.17821e-06	-1.2	0.088511	-1.16893	1.77281e-05	Rn.8822	NM_152861	chrXq12
Rbp1	retinol binding protein 1, cellular	1367939_at	GI_52421335-I	1	0.945607	-1.10831	0.420886	2.3	0.000287082	2.15333	3.41044e-12	2.2	0.000279139	2.38655	7.40351e-14	Rn.902	NM_012733	chr8q31
Rbp4	retinol binding protein 4, plasma	1371762_at	GI_62642229-S	-2.4	0.234201	-1.05808	0.47104	2.6	0.10818	1.08889	0.0888856	6.4	0.00257625	1.15213	0.00233571	Rn.108214	XM_215285	chr1q53
Rcn2	reticulocalbin 2	1387081_at	GI_8394170-S	-1.1	0.725379	1.09324	0.317767	1.2	0.171221	1.50356	9.89532e-09	1.4	0.0300723	1.37532	9.99055e-07	Rn.6133	NM_017132	chr8q24
Rdh2	retinol dehydrogenase 2	1370566_at	GI_40363269-S	2.1	0.0766892	1.93124	3.24892e-07	-1.9	0.0893667	-1.93238	4.25059e-08	-4	0.000655142	-3.73191	1.78802e-15	Rn.94108	NM_199208	chr7q22
Ren1	renin 1	1368190_at	GI_6981471-S	-1.5	0.00929714	-1.44373	0.000323247	-1.5	0.00509501	-1.15002	0.171555	-1	0.985078	1.2554	0.012264	Rn.9831	NM_012642	chr13q13
RGD:1302981	zinc finger protein 57	1390003_at	GI_47087092-S	1.1	0.52974	-1.03554	0.725493	1.3	0.0435357	1.01123	0.907278	1.1	0.327606	1.04718	0.44197	Rn.106247	NM_213565	chr20p12
RGD:1302985	RAB2, member RAS oncogene family-like	1376029_at	GI_47087104-S	1.5	0.0769004	-1.11117	0.0328348	-1	0.8821	-1.05575	0.287437	-1.6	0.0201482	1.05249	0.329981	Rn.107413	NM_212547	chr20p12
RGD:1303011	similar to hypothetical protein MGC8721	1398879_at	GI_51948397-S	1.2	0.218203	1.26243	7.37027e-06	-1.1	0.557111	1.06421	0.230332	-1.3	0.0219146	-1.18626	0.000138774	Rn.101865	NM_001004213	chr16q12.2
RGD:1303075	heat shock 90kDa protein 1, beta	1375336_at	GI_51890228-S	-1.1	0.765936	-1.03402	0.774601	-1.5	0.0461297	-1.03194	0.693605	-1.3	0.161736	1.00201	0.98739	Rn.98667	NM_001004082	chr9q12
RGD:1303107	vitamin K epoxide reductase complex, subunit 1	1388330_at	GI_45827740-S	1.3	0.0665308	1.12387	0.0277427	-1.1	0.729361	-1.06393	0.249673	-1.4	0.00979862	-1.19572	0.000105017	Rn.97942	NM_203335	chr1q36
RGD:1303120	transforming, acidic coiled-coil containing protein 1a	1372015_at	GI_52486746-S	-1.1	0.701484	-1.13068	0.0857614	1.2	0.17043	1.3035	1.26257e-05	1.4	0.0271846	1.47384	8.59832e-09	Rn.73645	NM_001004107	chr16q12.4
RGD:1303133	pyroglutamyl-peptidase I	1375215_x_at	GI_42558274-S	-1.2	0.363533	-1.09492	0.436003	-1.4	0.0290041	1.02786	0.843661	-1.1	0.369795	1.12543	0.13444	Rn.98380	NM_201988	chr16p14
RGD:1303168	putative ISG12(a) protein	1387770_at	GI_42821117-S	1.6	0.0180414	1.24996	0.00675857	-1.1	0.783587	-1.36558	3.27234e-05	-1.8	0.00317355	-1.70691	9.74582e-10	---	NM_203410	chr6q32
RGD:1303204	ADP-ribosylation factor interacting protein 2 (arfaptin 2)	1373591_at	GI_51948415-S	-1	0.907376	-1.03741	0.705535	-1.3	0.0307147	-1.04725	0.442577	-1.2	0.0547889	-1.00949	0.929339	Rn.73878	NM_001004222	chr1q33
RGD:1303221	peptidylprolyl isomerase C	1375267_at	GI_51948401-S	-1.3	0.658337	-1.2686	0.193128	-2	0.0362932	-1.6394	0.000334403	-1.5	0.190111	-1.29229	0.0759212	Rn.144176	NM_001004215	chr18q11
RGD:1303308	tetraspan 1	1373780_at	GI_51948441-S	-1.8	0.00479554	-1.90577	6.45316e-05	-1.2	0.426712	1.02731	0.932122	1.6	0.0171079	1.95781	5.80833e-06	Rn.33830	NM_001004236	chr5q36
RGD:1303324	bromodomain-containing 2	1371719_at	GI_47059182-S	1.1	0.600388	-1.04153	0.71884	-1.1	0.32807	-1.10783	0.0550016	-1.3	0.0471111	-1.06366	0.333743	Rn.98146	NM_212495	chr20p12
RGD:1303329	harmonin a1	1390541_at	GI_47058983-S	1.2	0.190133	1.27184	6.32589e-05	-1.4	0.0100434	-1.32705	7.849e-07	-1.7	0.000242872	-1.6878	7.02411e-13	Rn.24615	NM_212521	chr1q22
RGD:1359118	kinesin family member C1	1376185_at	GI_54312051-S	-2.9	0.000523293	-4.87479	4.26865e-18	-2.4	0.00110091	-2.32703	1.31608e-11	1.2	0.543419	2.09485	1.86442e-10	Rn.38181	NM_001005878	chr20p12
RGD:1359211	similar to RIKEN cDNA 6720485C15	1389274_at	GI_56090392-S	1.3	0.0317784	1.37686	2.4746e-07	-1.1	0.554929	-1.12908	0.0173398	-1.4	0.00271237	-1.55458	1.71377e-11	Rn.102152	NM_001007724	chr10q32.1
RGD:1359272	type II keratin Kb4	1373724_at	GI_57012359-S	1.2	0.258548	1.04501	0.582672	1.3	0.0455495	1.01864	0.82036	1.1	0.642146	-1.02589	0.731575	Rn.100688	NM_001008806	chr7q36
RGD:1359288	adipose differentiation-related protein	1390383_at	GI_55742861-S	1.1	0.758288	1.02033	0.926768	-1.5	0.0405099	-1.58532	2.14079e-09	-1.7	0.00751	-1.61755	5.791e-10	Rn.101967	NM_001007144	chr5q32
RGD:1359325	hematological and neurological expressed sequence 1	1388581_at	GI_54312083-S	1.3	0.453352	1.03323	0.88084	-1.3	0.331989	-1.32123	0.0001881	-1.6	0.0280293	-1.36513	3.61562e-05	Rn.138819	NM_001005876	chr10q32.3
RGD:1359346	angiotensin II receptor-associated protein	1375566_at	GI_56090641-S	1.4	0.0806488	-1.06069	0.69372	-1	0.885739	-1.32186	9.73653e-05	-1.4	0.0217918	-1.24622	0.00161298	Rn.8471	NM_001007654	chr5q36
RGD:1359353	putative secreted protein ZSIG11	1388463_at	GI_56090362-S	1.2	0.238325	1.04694	0.573348	-1.1	0.494827	-1.158	0.000826664	-1.4	0.0196548	-1.21235	1.98776e-05	Rn.13429	NM_001007665	chr8q32
RGD:1359380	similar to hypothetical protein MGC7537	1388499_at	GI_56090418-S	1.1	0.660258	1.04227	0.63048	-1.3	0.00949527	-1.25482	1.34465e-06	-1.5	0.00112153	-1.30786	4.4865e-08	Rn.7420	NM_001007676	chr11q21
RGD:1359415	similar to Ras-related protein Rab-1B	1398982_at	GI_56605815-S	1.2	0.167808	1.08224	0.448333	-1.1	0.448761	-1.0429	0.688623	-1.3	0.0106215	-1.12866	0.0709524	Rn.105979	NM_001008370	chrXq22
RGD:1359493	similar to carnosinase 1	1390569_at	GI_56090458-S	1	0.980482	1.06156	0.718527	-3.4	3.18692e-05	-3.40301	4.12981e-18	-3.5	7.59377e-06	-3.61248	2.83818e-19	Rn.15548	NM_001007687	chr18q12.3
RGD:1359535	phosphatidylinositol glycan, class Q	1388793_at	GI_56090290-S	1.2	0.493699	-1.08018	0.504577	-1.3	0.164395	-1.46135	2.65279e-07	-1.5	0.0116028	-1.35288	1.23117e-05	Rn.12777	NM_001007607	chr10q12
RGD:1359644	similar to 101F6 protein	1399111_at	GI_56090326-S	1.2	0.355255	1.02442	0.863255	-1.1	0.370859	-1.03761	0.629004	-1.3	0.0212396	-1.06296	0.314156	Rn.25517	NM_001007753	chr8q32
RGD:1359688	NIPSNAP-related protein	1371782_at	GI_57164106-S	1.9	0.0166037	1.56479	0.000525642	1.4	0.211915	1.02721	0.914057	-1.4	0.166094	-1.52334	0.000262652	Rn.8287	NM_001009422	chr5q24
RGD:1359702	solute carrier family 25, member 30	1390416_at	GI_62661733-S	-1.3	0.100869	-1.9124	1.21607e-08	-1.9	0.000490512	-1.7692	2.21659e-08	-1.4	0.0234595	1.08094	0.547055	Rn.19440	NM_001013187	chr15q11
RGD:619969	proteoglycan peptide core protein	1368655_at	GI_57527906-S	-1	0.963075	-1.10423	0.142136	1.5	0.0631666	1.03748	0.661629	1.6	0.0357411	1.14562	0.00956908	Rn.40122	NM_020074	chr20q11
RGD:620099	solute carrier family 17 (sodium phosphate), member 1	1387188_at	GI_51036670-S	-1.2	0.461358	-1.15852	0.0176556	1.3	0.0973998	1.29681	5.18029e-06	1.4	0.00600056	1.50238	5.58591e-10	Rn.11150	NM_133554	chr17p11
RGD:621430	solute carrier family 25 (mitochondrial carrier; dicarboxylate transporter), member 10	1370020_at	GI_19173787-S	1.4	0.0413049	1.49824	8.70153e-08	1	0.939802	1.0502	0.591395	-1.4	0.0241713	-1.42663	1.1957e-07	Rn.3631	NM_133418	chr10q32.3
RGD:621508	carboxylesterase 1	1387214_at	GI_13928767-S	4	4.53163e-06	5.76003	7.92321e-17	1.2	0.460223	1.00404	0.989615	-3.4	8.51235e-06	-5.73684	5.65025e-18	Rn.144568	NM_031565	chr19p11
RGD:621597	CPG2 protein	1370264_at	GI_62638477-S	-1.3	0.241661	-1.0194	0.90017	-1.8	0.000695563	-1.07279	0.211173	-1.4	0.0154914	-1.05237	0.431888	Rn.89150	NM_001029909	chr1p11
RGD:621759	von Willebrand factor	1389234_at	GI_62648174-S	-2.4	0.0144595	-2.21513	7.79561e-07	-2.9	0.0020997	-2.82325	4.26419e-10	-1.2	0.610335	-1.27453	0.0882518	Rn.35561	XM_342759	chr4q42
RGD:628850	wingless-related MMTV integration site 5B	1374970_at	GI_62648091-S	-1	0.996847	1.0358	0.715429	1.4	0.00948533	-1.00422	0.967362	1.4	0.00690571	-1.04017	0.536242	Rn.58724	XM_342747	chr4q42
RGD:631438	Na+ dependent glucose transporter 1	1391273_at	GI_31341039-S	1.3	0.47829	1.45002	0.00012393	1.9	0.00395496	1.74091	1.98482e-08	1.5	0.0397193	1.20061	0.0364483	Rn.22741	NM_176080	chr20q12
RGD:708388	lysophospholipase	1387959_at	GI_21426772-S	1.2	0.554233	-1.0143	0.973763	-2	0.000591465	-1.80603	1.87534e-07	-2.4	7.22504e-05	-1.78056	2.47411e-07	Rn.29979	NM_144750	chr6q32
RGD:708417	UDP-glucuronosyltransferase	1370615_at	GI_27545411-S	-1	0.957994	1.00017	0.99942	1.3	0.069603	1.78629	2.70959e-05	1.3	0.0374749	1.78599	2.4018e-05	Rn.11131	NM_173323	chr14p21
RGD:708461	RDCR-0918-3 protein	1369922_at	GI_24475824-S	1.4	0.0489108	-1.05132	0.461108	1.3	0.159684	-1.17078	0.000149689	-1.1	0.480744	-1.11362	0.00851796	Rn.72896	NM_139255	chr12q16
RGD:735046	proline-rich protein	1372702_at	GI_62657177-S	1.4	0.0154772	-1.01079	0.953544	-1	0.894765	-1.01709	0.865008	-1.5	0.00423375	-1.00623	0.957522	Rn.81196	XM_573205	chr10q32.1
RGD:735053	major histocompatibility complex, class II, DM alpha	1370904_at	GI_38454219-S	1.9	0.00214728	1.77935	9.29316e-08	1.2	0.29618	1.18172	0.0668495	-1.6	0.0119202	-1.50573	6.1572e-06	Rn.35809	NM_198741	chr20p12
RGD:735096	major histocompatibility complex, class II, DM beta	1370882_at	GI_38454215-S	1.7	0.0285983	1.64755	1.30334e-07	1.3	0.196095	1.20133	0.0172954	-1.3	0.288745	-1.37144	4.89656e-05	Rn.5892	NM_198740	chr20p12
RGD:735206	similar to RIKEN cDNA C030002N13	1372893_at	GI_40786464-S	1.3	0.0589267	1.24487	9.0362e-07	1	0.864808	1.06005	0.160442	-1.3	0.0479248	-1.17434	2.46302e-05	Rn.98698	NM_199383	chr5q34
RGD:735228	kallikrein	1371080_at	GI_62639628-S	-1.8	0.0691583	-2.07555	6.91832e-09	-2.1	0.010313	-2.25438	8.39954e-11	-1.2	0.637709	-1.08616	0.567092	Rn.21391	XM_214939	chr1q22
RGD1304560	similar to RIKEN cDNA 1110025H10	1372676_at	GI_62655839-S	-1.1	0.708017	-1.03509	0.791572	-1.4	0.0378047	-1.30951	1.66893e-06	-1.2	0.165901	-1.26512	1.42596e-05	Rn.3918	NM_001024991	chr10q12
RGD1304644	similar to RIKEN cDNA 2310046K01	1377088_at	GI_62646054-S	-1	0.963163	1.00037	0.998109	-1.4	0.0220537	1.02	0.789041	-1.4	0.026487	1.01963	0.800762	Rn.14715	XM_230720	chr3q41
RGD1304790	similar to CG8312-PA	1390403_at	GI_62658112-S	-1.1	0.782682	1.06381	0.637606	-1.7	0.0167223	-1.10887	0.162796	-1.5	0.0529475	-1.17963	0.0125216	Rn.23416	XM_237838	chr11q22
RGD1304924	similar to hypothetical protein FLJ31364	1389767_at	GI_62655844-S	1.1	0.40142	-1.04941	0.583969	-1.1	0.363422	-1.16356	0.00121482	-1.3	0.0255027	-1.10878	0.0303856	Rn.34400	XM_220231	chr10q12
RGD1305205	similar to RIKEN cDNA 0610006F02	1386280_at	GI_62651664-S	1.2	0.566363	-1.20644	0.00797396	1.4	0.0432475	1.32551	1.44487e-05	1.2	0.297794	1.59914	5.791e-10	---	NM_001024276	chr7q11
RGD1305269	similar to hypothetical protein	1377232_at	GI_62660437-S	-1.1	0.752767	-1.08652	0.306664	-1.4	0.0415171	-1.09489	0.141242	-1.2	0.15338	-1.0077	0.953708	Rn.9179	XM_223397	chr14p11
RGD1305394	similar to RIKEN cDNA 0610006H10 gene	1389785_at	GI_57526956-S	-1.4	0.0358174	-1.11649	0.0695577	-1.1	0.331771	-1.08512	0.140454	1.2	0.185012	1.02891	0.751204	Rn.22552	NM_001009603	chr1q42
RGD1305692	similar to RIKEN cDNA 1110005A23	1388344_at	GI_62651660-S	1	0.996842	1.12751	0.236971	-1.5	0.040866	-1.56926	6.14161e-08	-1.5	0.0326718	-1.76936	2.8104e-10	Rn.1506	NM_001033070	chr7q11
RGD1305875	similar to endothelial-derived gene 1	1388368_at	GI_62660565-S	1.1	0.651147	1.11597	0.103418	-1.3	0.055866	-1.10962	0.0672831	-1.5	0.00681718	-1.2383	9.32777e-05	Rn.34860	XM_223463	chr14q21
RGD1306001	similar to 2210021J22Rik protein	1371749_at	GI_62652880-S	1.1	0.813781	-1.01813	0.876167	1.4	0.0405038	1.40606	3.82212e-11	1.3	0.112495	1.43155	6.33278e-12	Rn.3452	XM_343305	chr7q34
RGD1306105	similar to RIKEN cDNA 2610318G18	1390146_at	GI_62660156-S	1.3	0.218203	1.19336	0.0166901	-1.1	0.780172	-1.04327	0.6892	-1.4	0.0478779	-1.245	0.000644037	Rn.20251	XM_341190	chr14p22
RGD1306107	similar to chromosome 1 open reading frame 2	1398446_at	GI_62643774-S	-1	0.973693	-1.15175	0.0646347	-1.3	0.0392777	-1.81517	5.19407e-12	-1.3	0.0460557	-1.57601	1.66528e-09	Rn.32304	XM_227412	chr2q34
RGD1306327	similar to downregulated in renal cell carcinoma	1373266_at	GI_62661150-S	-1.2	0.392601	1.01252	0.92036	-1.6	0.00207834	1.00605	0.943502	-1.3	0.0285297	-1.00644	0.942965	Rn.1569	NM_001025129	chr15p14
RGD1306721	similar to helicase-like protein NHL isoform 2	1374921_at	GI_62646540-S	-1	0.962901	-1.10182	0.73437	-1.7	0.0349787	-1.56064	0.000475924	-1.6	0.0446388	-1.41643	0.00583698	Rn.98315	XM_342602	chr3q43
RGD1307124	similar to RIKEN cDNA G431002C21	1375212_at	GI_62651643-S	-1.3	0.164431	1.01983	0.894388	-1.3	0.0375285	-1.03662	0.62959	-1.1	0.754705	-1.05718	0.362832	Rn.8972	XM_343139	chr7q11
RGD1307189	similar to nuclear factor kappa B subunit p100	1375989_a_at	GI_56605773-S	1.1	0.59811	-1.03793	0.69296	-1.1	0.292105	-1.03109	0.667458	-1.3	0.0379825	1.00663	0.949967	Rn.25549	NM_001008349	chr1q54
RGD1307289	similar to hypothetical protein FLJ20522	1374571_at	GI_62658108-S	1.3	0.128522	1.30312	3.35758e-06	-1	0.915501	1.12294	0.0172939	-1.3	0.0426301	-1.16046	0.00189348	Rn.34037	XM_213602	chr11q22
RGD1307305	similar to RIKEN cDNA 1110007C05	1389004_at	GI_62639655-S	1.1	0.811292	-1.12152	0.0658816	-1.3	0.130132	-1.33803	3.07626e-07	-1.4	0.0345275	-1.19304	0.000610266	Rn.22861	XM_214929	chr1q22
RGD1307551	similar to retinoic acid-responsive protein; STRA6	1390525_a_at	GI_62653750-S	2.1	0.000934322	1.49001	5.61062e-08	2.9	4.7061e-05	1.88017	2.22558e-13	1.4	0.0738251	1.26186	8.74007e-05	Rn.12735	NM_001029924	chr8q24
	similar to retinoic acid-responsive protein; STRA6	1376962_at		2	0.00374012			2.6	0.000223261			1.3	0.194658			Rn.12735	NM_001029924	chr8q24
	similar to retinoic acid-responsive protein; STRA6	1385475_a_at		1.7	0.0285983			1.9	0.00383387			1.1	0.591368			Rn.12735	NM_001029924	chr8q24
	similar to retinoic acid-responsive protein; STRA6	1385476_x_at		1.2	0.369159			1.5	0.0291652			1.2	0.366481			Rn.12735	NM_001029924	chr8q24
RGD1307892	similar to Ars component B	1375132_at	GI_62652592-S	-1.2	0.775465	-1.33183	0.105211	1.7	0.129593	2.11642	9.99541e-07	2.1	0.0287649	2.81871	1.07019e-09	Rn.19695	XM_216960	chr7q34
RGD1308168	similar to chromosome 17 open reading frame 27	1373514_at	GI_62657456-S	1.2	0.339708	1.04694	0.549764	-1.2	0.121525	-1.02684	0.709721	-1.5	0.00467045	-1.07505	0.115301	Rn.67402	XM_221191	chr10q32.3
RGD1308636	similar to tripartite motif protein 11	1389837_at	GI_62656131-S	1.3	0.0787502	-1.10654	0.153979	1.3	0.0313221	-1.15627	0.00810375	1	0.924801	-1.04495	0.599788	Rn.100245	XM_340805	chr10q22
RGD1308696	similar to hypothetical protein D11Ertd497e	1375540_at	GI_56605673-S	1.1	0.59811	-1.0171	0.891057	1.3	0.026306	-1.00105	0.992943	1.2	0.169565	1.01603	0.845191	Rn.39094	NM_001008278	chr10q22
RGD1308772	similar to KIAA0564 protein	1380431_at	GI_62661756-S	-1.1	0.658337	1.04823	0.727779	-1.4	0.0203619	-1.09478	0.188564	-1.3	0.110328	-1.14758	0.0246757	---	XM_214237	chr15q11-q12
RGD1308908	similar to KIAA1440 protein	1389769_at	GI_62658524-S	-1	0.993883	-1.15998	0.00519333	-1.3	0.0476076	-1.2866	7.97792e-07	-1.3	0.0453146	-1.10915	0.0303985	Rn.23477	XM_213717	chr12q11
RGD1308952	similar to mKIAA0665 protein	1372959_at	GI_62655901-S	1.2	0.631529	-1.02527	0.883712	2	0.0031751	1.25558	9.24607e-05	1.6	0.0173508	1.28731	1.77966e-05	Rn.17377	XM_220262	chr10q12
RGD1308959	similar to expressed sequence AV340375	1399108_at	GI_56605835-S	-1.1	0.793571	-1.07107	0.289634	-1.2	0.0477022	-1.09901	0.0426414	-1.2	0.148476	-1.02609	0.749251	Rn.24884	NM_001008380	chr8q24
RGD1309038	similar to RIKEN cDNA D430044G18	1373521_at	GI_62664516-S	1.1	0.508583	1.21585	0.00224798	-1.7	0.000401409	-1.34724	1.20806e-06	-2	4.2107e-05	-1.63804	1.97922e-11	Rn.24687	XM_225887	chr18q12.1
RGD1309241	similar to translation factor sui1 homolog	1373411_at	GI_62654500-S	1.2	0.570004	-1.01369	0.938377	-1.3	0.152184	-1.22592	5.17432e-05	-1.5	0.0140267	-1.20936	0.000124833	Rn.65534	XM_217294	chr8q32
RGD1309310	similar to mKIAA0195 protein	1389935_at	GI_62657349-S	1.5	0.00239507	2.20131	3.69671e-14	1.1	0.520774	-1.23272	0.0011595	-1.4	0.00536904	-2.71359	4.01994e-18	Rn.138506	XM_221119	chr10q32.3
RGD1309986	similar to CG9135-PA	1371563_at	GI_62649935-S	1.4	0.0788386	1.15188	0.00328938	-1	0.999257	-1.18403	0.000102023	-1.4	0.0357411	-1.36386	1.249e-09	Rn.98282	XM_216557	chr5q36
RGD1310159	similar to acetyl-coA dehydrogenase -related (111.6 kD) (5G231)	1389757_at	GI_62658941-S	-1.2	0.619889	-1.12654	0.281906	-1.5	0.0330857	-1.24127	0.0052104	-1.3	0.196934	-1.10184	0.308482	Rn.13452	XM_222190	chr12q16
RGD1310209	similar to KIAA1324 protein	1383165_at	GI_62644187-S	-1.5	0.165895	-1.34809	7.27403e-07	1.3	0.235594	1.15696	0.00345487	2	0.00385925	1.55969	1.10742e-11	Rn.22751	XM_342320	chr2q34
RGD1310224	similar to RIKEN cDNA 1810022C23	1388884_at	GI_57164136-S	-1.5	0.00527941	-1.48961	2.02233e-07	-1.3	0.0628195	-1.14316	0.0366197	1.2	0.196934	1.30306	3.30258e-05	Rn.3194	NM_001009275	chr17p12
RGD1310578	similar to cerebellar degeneration-related 2	1374139_at	GI_62641229-S	1.1	0.784821	1.07668	0.471949	-1.4	0.0188717	-1.42304	2.14259e-07	-1.5	0.0038001	-1.53215	3.38046e-09	Rn.3537	NM_001025682	chr1q35-q36
RGD1310614	similar to RIKEN cDNA 5730592L21	1377016_at	GI_62652902-S	1.1	0.869225	1.29927	7.62742e-05	-1.5	0.0292053	-1.15744	0.0123507	-1.6	0.0085999	-1.50383	2.8137e-09	Rn.19198	XM_343308	chr7q34
RGD1310810	similar to RIKEN cDNA 4930444A02	1377053_at	GI_62662829-S	-1.2	0.48843	-1.03161	0.725493	-1.4	0.0270419	-1.0137	0.864726	-1.2	0.241249	1.01767	0.819626	Rn.39247	NM_001024883	chr16q12.4
RGD1311154	similar to hypothetical protein FLJ12242	1375940_a_at	GI_62652703-S	1.1	0.693598	1.01458	0.924175	-1.4	0.0768057	1.07408	0.153392	-1.5	0.0108674	1.05864	0.298238	Rn.25415	XM_217075	chr7q34
RGD1311203	similar to HGFL protein	1388525_at	GI_62660707-S	1.3	0.0691583	1.30609	0.000185314	1.4	0.00942984	1.5293	9.67688e-09	1.1	0.598232	1.1709	0.0127272	Rn.138969	NM_001017453	chr14q21
RGD1311534	similar to cDNA sequence BC019806	1388909_at	GI_62662204-S	1.4	0.194085	1.70763	3.87743e-14	-1.1	0.529104	-1.002	0.985796	-1.6	0.0173508	-1.71105	2.99387e-15	Rn.3785	XM_224623	chr16p16
RGD1311559	hypothetical LOC315055	1379703_at	GI_62652571-S	1.2	0.4503	1.18661	0.000339706	-1.2	0.432373	-1.11949	0.00780961	-1.4	0.0417353	-1.3284	7.75353e-09	Rn.43070	XM_235398	chr7q34
RGD1311673	similar to FAD104	1373416_at	GI_62643264-S	1.3	0.100869	1.24806	3.39941e-05	-1.3	0.0497977	-1.07418	0.173983	-1.7	0.000501193	-1.34064	2.93352e-08	Rn.757	XM_226988	chr2q24
RGD1311742	similar to RIKEN cDNA 5133400G04	1375553_at	GI_62664210-S	1.1	0.617129	-1.16051	0.0810884	-1.3	0.0919421	-1.11549	0.162133	-1.5	0.00987657	1.04036	0.752027	Rn.136857	NM_001025636	chr18p11
Rgn	regucalcin	1368627_at	GI_13928739-S	1.1	0.939209	1.28808	0.307554	-9.5	4.7061e-05	-6.89368	6.59641e-14	-10.5	1.28025e-05	-8.87961	8.14048e-16	Rn.10006	NM_031546	chrXq11-q12
Rhcg	Rhesus blood group-associated C glycoprotein	1376487_at	GI_34013519-S	-1.1	0.725379	-1.0745	0.324105	-1.4	0.0420196	-1.04833	0.490359	-1.2	0.176613	1.02497	0.788841	Rn.18789	NM_183053	chr1q31
Rimbp2	RIM binding protein 2	1371020_at	GI_62658812-S	1.8	0.00477526	1.29062	0.000161983	-1.1	0.5788	-1.11648	0.0835407	-2	0.000506907	-1.44095	5.29551e-08	Rn.125162	XM_341071	chr12q14
Rnase4	ribonuclease, RNase A family 4	1371475_at	GI_47575856-S	-1	0.969035	-1.01823	0.97222	3	0.00102492	3.78763	3.01202e-13	3.2	0.000546131	3.85667	9.10803e-14	Rn.1742	NM_020082	chr15p14
	ribonuclease, RNase A family 4	1368943_at		1.1	0.938829			2.7	0.00110091			2.5	0.00137431			Rn.1742	NM_020082	chr15p14
Rnf19	ring finger protein (C3HC4 type) 19	1388937_at	GI_62652322-S	-1.3	0.100869	-1.08233	0.237593	-1.7	0.000422635	-1.48811	1.31504e-10	-1.3	0.0191456	-1.37491	1.20159e-08	Rn.76250	XM_343228	chr7q22
Rnf34	ring finger protein 34	1388993_at	GI_51854214-S	1.1	0.779324	-1.04668	0.651539	1.3	0.0280995	1.27575	4.18376e-06	1.2	0.0933373	1.33531	1.54311e-07	Rn.14904	NM_001004075	chr12q16
Rnh1	ribonuclease/angiogenin inhibitor 1	1370880_at	GI_20806150-S	1.1	0.57215	1.07668	0.296636	-1.1	0.310243	-1.04236	0.565889	-1.2	0.0369583	-1.12229	0.0194547	Rn.3756	NM_139105	chr1q41
Rpn1	ribophorin I	1398766_at	GI_6981485-S	1.1	0.663612	1.1438	0.00797396	-1.2	0.171221	-1.13672	0.00400962	-1.3	0.0232165	-1.30018	1.15372e-07	Rn.4224	NM_013067	---
Rrad	Ras-related associated with diabetes	1367862_at	GI_16758053-S	-1	0.963163	1.10579	0.341305	-1.5	0.0394163	-1.20627	0.00791148	-1.4	0.0503889	-1.33388	5.97067e-05	Rn.11189	NM_053338	chr19p14
Rsn	Restin (Reed-Steinberg cell-expressed intermediate filament-associated protein)	1373999_at	GI_38505167-S	-1.2	0.108632	-1.13246	0.0319584	1.1	0.448655	-1.16058	0.00259737	1.4	0.00681718	-1.02483	0.791886	Rn.22069	NM_031745	chr12q15
Rtn3	reticulon 3	1373571_at	GI_57977296-I	-1.4	0.0417582	-1.00489	0.978747	1.1	0.789954	-1.02668	0.725193	1.5	0.0077899	-1.02169	0.795716	Rn.11652	NM_001009953 /// NM_080909	chr1q43
Rtn4	reticulon 4	1368888_a_at	GI_13929187-S	-1.1	0.533339	-1.011	0.969642	1.2	0.249183	1.24157	0.00174175	1.3	0.0228689	1.25523	0.000983419	Rn.1348	NM_031831	chr14q22
S100a13	S100 calcium binding protein A13	1375954_at	GI_62643823-S	1.5	0.105962	1.47334	2.1977e-10	-1	0.957087	1.11748	0.013222	-1.5	0.0412048	-1.31845	3.90016e-08	Rn.918	XM_215607	chr2q34
Sat	spermidine/spermine N1-acetyl transferase	1371774_at	GI_56090258-S	-1.2	0.507813	-1.0767	0.283605	-1.7	0.0104312	-1.32785	1.36981e-07	-1.4	0.101353	-1.23326	2.29635e-05	Rn.107986	NM_001007667	chrXq22
Sav1	salvador homolog 1 (Drosophila)	1373284_at	GI_62650785-S	-1.5	0.00964579	-1.40318	1.43663e-09	-1.2	0.14556	1.0115	0.896934	1.2	0.156278	1.41932	5.41803e-11	Rn.14087	XM_216725	chr6q24
Scamp3	secretory carrier membrane protein 3	1370921_at	GI_62643773-S	1.1	0.749525	-1.00442	0.982418	-1.2	0.0780318	-1.26042	4.35578e-06	-1.3	0.0142933	-1.25487	5.26208e-06	Rn.98518	XM_342279	chr2q34
Scap2	Src family associated phosphoprotein 2	1377198_at	GI_18426837-S	-1.3	0.0645187	1.01234	0.955825	1	0.775988	1.02017	0.867185	1.3	0.0111536	1.00773	0.956466	Rn.12934	NM_130413	chr4q24
Scd2	stearoyl-Coenzyme A desaturase 2	1367668_a_at	GI_13929207-S	-4.1	1.58646e-05	-2.79741	8.83849e-16	-1.1	0.718267	1.13654	0.10483	3.7	1.62094e-05	3.17937	2.3428e-18	Rn.83595	NM_031841	chr1q54
Scn1b	sodium channel, voltage-gated, type I, beta polypeptide	1367959_a_at	GI_8394244-S	1.1	0.865117	1.05166	0.560747	-1.4	0.0362163	1.04963	0.444422	-1.6	0.0106851	-1.00194	0.987547	Rn.4958	NM_017288	chr1q21
Scn8a	sodium channel, voltage-gated, type 8, alpha polypeptide	1369064_a_at	GI_9507066-S	-1.1	0.682316	-1.10601	0.129935	-1.4	0.0178674	-1.4864	6.97738e-10	-1.2	0.0901082	-1.34394	2.39964e-07	Rn.91216	NM_019266	chr7q36
Sdc1	syndecan 1	1367849_at	GI_40254789-S	-1.3	0.465846	-1.24272	0.0693113	1.9	0.00299806	2.18705	2.68722e-10	2.4	0.000243472	2.71788	4.33557e-13	Rn.11176	NM_013026	chr6q14
Sdf4	stromal cell derived factor 4	1387778_at	GI_18426835-S	1.1	0.694497	1.10884	0.0370717	-1.2	0.15784	-1.01716	0.833985	-1.3	0.023948	-1.12788	0.00407185	Rn.12964	NM_130412	chr5q36
Sds	serine dehydratase	1369864_a_at	GI_21617858-S	-1.1	0.838409	-2.19369	0.000482094	2	0.0222632	2.47958	1.36614e-05	2.3	0.00577987	5.43942	3.63074e-11	Rn.9918	NM_053962	---
Selenbp1	selenium binding protein 2	1367673_at	GI_18266691-S	1	0.977812	-1.03902	0.714026	1.4	0.0146847	1.48025	1.1708e-10	1.4	0.0150869	1.538	7.26572e-12	Rn.16617	NM_080892	chr2q34
Sepw1	selenoprotein W, muscle 1	1367593_at	GI_6981525-S	1.2	0.230009	-1.05756	0.66074	-1.1	0.672358	-1.31489	2.27616e-05	-1.3	0.0356567	-1.24332	0.000477079	Rn.37192	NM_013027	chr1q21
Serpinf1	serine (or cysteine) proteinase inhibitor, clade F), member 1	1388569_at	GI_31342661-S	1.4	0.190711	1.2023	0.0496775	1.6	0.0165564	1.36268	0.000114959	1.2	0.434392	1.13339	0.152767	Rn.16993	NM_177927	chr10q24
Serping1	serine (or cysteine) peptidase inhibitor, clade G, member 1	1372254_at	GI_40018557-S	-1.1	0.819115	-1.17679	0.0136403	-1.5	0.040674	-1.64497	4.07881e-11	-1.3	0.110346	-1.39784	1.50247e-07	Rn.100285	NM_199093	chr3q24
Sh3bp5	SH3-domain binding protein 5 (BTK-associated)	1387294_at	GI_16758933-S	-1.2	0.198371	-1.08768	0.321432	1.1	0.478179	1.1994	0.00154762	1.4	0.0150819	1.30457	8.92706e-06	Rn.28667	NM_054011	chr16p16
Sh3gl2	SH3 domain protein 2A	1389550_at	GI_62649164-S	-1.3	0.358426	1.00164	0.991806	1.2	0.230038	-1.00408	0.965761	1.6	0.0102433	-1.00573	0.953013	Rn.10787	XM_342857	chr5q31
Shmt1	serine hydroxymethyl transferase 1 (soluble)	1373625_at	GI_62656182-S	1.4	0.00398027	1.00863	0.962448	1.3	0.0310305	-1.01944	0.828622	-1.1	0.285252	-1.02824	0.729394	Rn.3684	XM_213324	chr10q22
	serine hydroxymethyl transferase 1 (soluble)	1374748_at		1.3	0.0998955			1.3	0.0191291			1.1	0.704613			Rn.3684	XM_213324	chr10q22
Siat1	sialyltransferase 1	1370907_at	GI_22219437-S	1	0.990407	-1.0345	0.838342	-1.6	0.00180059	-1.49402	1.60842e-08	-1.6	0.00114966	-1.4442	7.51996e-08	Rn.54567	NM_147205	chr11q23
Siat4b	sialyltransferase 4B (beta-galactoside alpha-2,3-sialyltransferase)	1369732_a_at	GI_13928967-S	1.3	0.119317	1.29467	2.3114e-06	-1.2	0.245618	-1.04	0.561676	-1.5	0.00295398	-1.34646	1.62652e-08	Rn.33216	NM_031695	chr19q12
Sil1	endoplasmic reticulum chaperone SIL1 homolog (S. cerevisiae)	1376431_at	GI_40786442-S	1.1	0.89175	-1.11148	0.083589	-1.4	0.0771264	-1.29286	1.61261e-06	-1.4	0.0284972	-1.16319	0.00224677	Rn.103851	NM_199376	chr18p11
Slc11a2	solute carrier family 11 (proton-coupled divalent metal ion transporters), member 2	1367877_at	GI_6981287-S	1.1	0.933696	1.0637	0.714868	-1.5	0.0435357	-1.4686	2.86146e-06	-1.5	0.0192093	-1.56216	1.54311e-07	Rn.11418	NM_013173	chr7q36
Slc12a3	solute carrier family 12, member 3	1387230_at	GI_33563367-S	-1	0.972242	-1.26496	0.00197941	-1.3	0.0349787	-1.10218	0.212942	-1.3	0.0412328	1.14769	0.048551	Rn.10467	NM_019345	---
Slc13a1	solute carrier family 13, member 1	1370467_at	GI_29789278-S	1	0.992772	1.18442	0.160963	1.8	0.0085799	2.03653	5.55122e-10	1.8	0.0070555	1.71943	1.26054e-07	Rn.9699	NM_031651	chr4q22
Slc15a2	solute carrier family 15 (H+/peptide transporter), member 2	1398255_at	GI_13928929-S	-1.1	0.842711	-1.07202	0.582672	-1.8	0.000552222	-1.87038	6.94506e-12	-1.7	0.001051	-1.74472	6.53342e-11	Rn.89268	NM_031672	chr11q22
Slc15a3	peptide/histidine transporter PHT2	1370516_at	GI_21326468-S	1.3	0.469439	1.05941	0.563494	-1.2	0.346494	-1.25405	4.98155e-05	-1.6	0.030989	-1.32855	1.07783e-06	Rn.17317	NM_139341	chr1q43
Slc17a3	Na/Pi cotransporter 4	1390591_at	GI_24025620-S	-1.6	0.00579509	-1.52815	9.76295e-10	-1.3	0.102514	-1.19523	0.000597905	1.2	0.138219	1.27854	5.85965e-06	Rn.16357	NM_153622	chr17p11
Slc17a5	solute carrier family 17 (anion/sugar transporter), member 5	1376605_at	GI_57527611-S	-1.3	0.18078	-1.01575	0.969618	-1.4	0.0443105	-1.01614	0.943326	-1.1	0.775891	-1.00039	0.999349	Rn.74591	NM_001009713	chr8q31
Slc20a2	solute carrier family 20, member 2	1369234_at	GI_47575855-S	1.4	0.0328048	1.31154	0.00024083	1.3	0.0827321	1.02068	0.878532	-1.1	0.559962	-1.28497	0.000145025	Rn.13642	NM_017223	chr16q12.5
Slc21a13	solute carrier family 21, member 13	1369401_at	GI_18543334-S	-1.1	0.896341	-1.03181	0.938007	-2.4	0.000523941	-1.97895	6.74804e-08	-2.2	0.000689068	-1.91794	1.38843e-07	---	NM_130736	chr4q44
Slc22a13	solute carrier family 22 (organic cation transporter), member 13	1382997_at	GI_62654480-S	-3.2	0.0199777	-3.22685	5.31342e-08	-2.2	0.0664384	-1.93453	0.000148132	1.4	0.484808	1.66803	0.00265692	Rn.99291	XM_236685	chr8q32
Slc22a17	solute carrier family 22 (organic cation transporter), member 17	1371889_at	GI_31341482-S	1.3	0.103768	1.16059	0.00684866	-1.3	0.113968	-1.30091	6.77202e-07	-1.7	0.00108646	-1.50983	3.49029e-11	Rn.7312	NM_177421	chr15p13
Slc22a2	solute carrier family 22 (organic cation transporter), member 2	1387303_at	GI_13994170-S	-1.1	0.804932	-1.16741	0.242735	-2.7	3.18692e-05	-2.02303	1.35104e-09	-2.5	1.62094e-05	-1.73292	1.76588e-07	Rn.10555	NM_031584	chr1q11
Slc22a5	solute carrier family 22 (organic cation transporter), member 5	1367950_at	GI_9507118-S	1.2	0.45325	1.30246	1.42142e-05	-1.3	0.079188	-1.30694	1.93942e-06	-1.6	0.00469247	-1.70224	4.14848e-13	Rn.8844	NM_019269	chr10q22
Slc22a7	solute carrier family 22 (organic anion transporter), member 7	1398267_at	GI_16758301-S	-2.4	0.0237357	-3.30827	1.5585e-12	-1.3	0.482943	-1.22993	0.0857319	1.8	0.0723408	2.6898	1.58518e-11	Rn.10009	NM_053537	chr9q12
Slc22a8	solute carrier family 22 (organic anion transporter), member 8	1368461_at	GI_13786159-S	1	0.963005	-1.09436	0.255989	1.6	0.00986239	1.54228	6.25832e-10	1.5	0.0114354	1.68781	4.47996e-12	Rn.23348	NM_031332	chr1q43
Slc25a1	solute carrier family 25, member 1	1367773_at	GI_17738290-S	1.3	0.0442099	1.20583	0.00025885	1.2	0.275999	-1.08068	0.116761	-1.2	0.288931	-1.30311	1.355e-07	Rn.8368	NM_017307	chr11q23
Slc25a25	solute carrier family 25 (mitochondrial carrier, phosphate carrier), member 25	1371754_at	GI_21728405-S	1.1	0.978265	1.14853	0.813321	-3.3	0.0264891	-3.4741	4.93085e-07	-3.6	0.0156865	-3.99011	5.18228e-08	Rn.17644	NM_145677	chr3p11
Slc26a1	solute carrier family 26 (sulfate transporter), member 1	1368600_at	GI_11560116-S	1.4	0.0413049	1.13496	0.103894	-1	0.848095	-1.17649	0.0092901	-1.4	0.00920069	-1.33527	8.50343e-06	Rn.10016	NM_022287	chr14p22
Slc28a1	solute carrier family 28 (sodium-coupled nucleoside transporter), member 1	1369250_at	GI_16758729-S	1.4	0.0964671	1.11766	0.177448	1.5	0.0164643	1.26972	0.000164523	1.1	0.66986	1.13606	0.0483717	Rn.10517	NM_053863	chr1q31
Slc2a2	solute carrier family 2 (facilitated glucose transporter), member 2	1387228_at	GI_6981547-S	3	0.000468952	2.96646	4.38885e-15	3.6	0.000110751	3.84763	4.12981e-18	1.2	0.537958	1.29704	0.0014076	Rn.89295	NM_012879	chr2q24
Slc2a4	solute carrier family 2 (facilitated glucose transporter), member 4	1367989_at	GI_6980957-S	-1.1	0.724987	-1.21994	0.0248766	1.3	0.0586526	1.44656	4.83081e-06	1.5	0.00950584	1.76472	7.44401e-10	Rn.1314	NM_012751	chr10q24
Slc2a5	solute carrier family 2, member 5	1368460_at	GI_13929043-S	1.3	0.232614	1.10207	0.19985	-1.6	0.00895353	-1.53182	7.75953e-10	-2.1	0.000259556	-1.68817	3.82803e-12	Rn.10900	NM_031741	chr5q36
Slc30a2	solute carrier family 30 (zinc transporter), member 2	1398264_at	GI_6981713-S	1.2	0.638952	-1.03148	0.848722	1.5	0.0342453	1.32453	5.71833e-06	1.3	0.192569	1.36622	7.94309e-07	Rn.11135	NM_012890	chr5q36
Slc37a4	solute carrier family 37 (glycerol-6-phosphate transporter), member 4	1386960_at	GI_47575860-S	1.5	0.0042551	1.46791	6.20841e-09	1.4	0.0111323	1.32689	4.05071e-07	-1.1	0.573	-1.10628	0.0562325	Rn.1592	NM_031589	chr8q22
Slc38a2	solute carrier family 38, member 2	1370286_at	GI_31343536-S	-1.1	0.790096	1.09911	0.251497	-1.5	0.0191291	-1.23774	0.000339774	-1.4	0.058293	-1.36042	1.1575e-06	Rn.16393	NM_181090	chr7q34
Slc3a1	solute carrier family 3, member 1	1368440_at	GI_8394306-S	-1.1	0.551117	-1.01752	0.874165	-1.3	0.0226431	-1.09554	0.0158329	-1.2	0.176834	-1.07667	0.0585533	Rn.11196	NM_017216	chr6q12
Slc40a1	solute carrier family 39 (iron-regulated transporter), member 1	1387130_at	GI_18959259-S	-1.2	0.484942	-1.08504	0.285339	1.2	0.384212	1.10916	0.0642129	1.4	0.039175	1.20349	0.000508978	Rn.15324	NM_133315	chr9q22
Slc4a4	solute carrier family 4, member 4	1369756_a_at	GI_16758163-S	1.6	0.412197	1.40852	0.000184627	2.6	0.0123182	1.60063	1.78053e-07	1.7	0.156196	1.1364	0.156232	Rn.11114	NM_053424	chr14p22
Slc5a2	solute carrier family 5 (sodium/glucose cotransporter), member 2	1368414_at	GI_12018247-S	1.9	0.0973294	2.01526	3.35758e-06	2.3	0.0143518	2.68506	4.64426e-10	1.2	0.629816	1.33237	0.0268383	Rn.5887	NM_022590	chr1q36
Slc6a13	solute carrier family 6 (neurotransmitter transporter, GABA), member 13	1387372_at	GI_19424347-S	1.2	0.372974	-1.01316	0.942879	-1.2	0.4197	-1.27652	6.22233e-06	-1.5	0.0287649	-1.25994	1.34038e-05	Rn.10527	NM_133623	chr4q42
Slc6a18	solute carrier family 6 (neurotransmitter transporter), member 18	1368575_at	GI_8394203-S	1	0.931404	-1.09183	0.429991	-1.4	0.0164643	-1.26989	0.000568593	-1.5	0.00672154	-1.16308	0.032056	Rn.9998	NM_017163	chr1p11
Slc6a9	solute carrier family 6 (neurotransmitter transporter, glycine), member 9	1369772_at	GI_16758663-S	1.1	0.704661	1.00456	0.980594	1.3	0.0302755	1.09988	0.0360035	1.2	0.135559	1.09489	0.0468045	Rn.32110	NM_053818	chr5q36
Slc7a7	solute carrier family 7 (cationic amino acid transporter, y+ system), member 7	1387808_at	GI_13786175-S	3.1	0.00093112	2.41403	5.95666e-12	2.5	0.0020997	1.96142	5.4035e-10	-1.2	0.52168	-1.23076	0.018764	Rn.18058	NM_031341	chr15p13
Slc7a8	solute carrier family 7 (cationic amino acid transporter, y+ system), member 8 /// synaptic Ras GTPase activating protein 1 homolog (rat)	1387057_at	GI_16758187-S	1.1	0.659729	1.05237	0.681071	1.4	0.0222339	1.19682	0.00236257	1.3	0.117626	1.13726	0.0333618	Rn.82734	NM_053442 /// NM_181092	chr15p13 /// chr20p12
Slc7a9	solute carrier family 7 (cationic amino acid transporter, y+ system), member 9	1368727_at	GI_16758811-S	1.8	0.000172751	1.5721	4.30732e-13	1.7	0.000239064	1.40782	6.96947e-11	-1.1	0.703953	-1.11669	0.00633187	Rn.32225	NM_053929	chr1q21
Slco2a1	solute carrier organic anion transporter family, member 2a1	1387492_at	GI_12083596-S	1	0.921682	-1.03158	0.833264	1.4	0.0330857	1.13776	0.0192321	1.3	0.0554957	1.17369	0.00310259	Rn.9671	NM_022667	chr8q32
Smarca4	SWI/SNF related, matrix associated, actin dependent regulator of chromatin, subfamily a, member 4	1375469_at	GI_62653325-S	1	0.981803	-1.13689	0.0306327	-1.5	0.0470073	-1.16809	0.00216152	-1.5	0.0315805	-1.02744	0.770128	Rn.23417	XM_343358	chr8q13
Snrp70	U1 small nuclear ribonucleoprotein polypeptide A	1371742_at	GI_62639736-S	-1	0.949241	-1.03428	0.835841	-1.3	0.0318026	-1.30859	1.68397e-05	-1.3	0.045158	-1.26522	0.00010857	Rn.107060	XM_341857	chr1q22
Sord	sorbitol dehydrogenase	1369635_at	GI_8394333-S	1.1	0.89917	1.05918	0.510219	1.5	0.024451	1.58875	8.24544e-12	1.4	0.0455691	1.49998	1.12762e-10	Rn.11334	NM_017052	chr3q35
Sorl1	sortilin-related receptor, L(DLR class) A repeats-containing	1390710_x_at	GI_62653548-S	1.1	0.750081	1.21164	0.00100942	-1.4	0.0136314	-1.15151	0.00663759	-1.5	0.00234547	-1.39521	2.01352e-08	Rn.92871	XM_217115	chr8q22
	sortilin-related receptor, L(DLR class) A repeats-containing	1377457_a_at		1.1	0.75536			-1.6	0.00691489			-1.7	0.00118214			Rn.92871	XM_217115	chr8q22
	sortilin-related receptor, L(DLR class) A repeats-containing	1386269_x_at		1.1	0.845854			-1.2	0.104848			-1.3	0.0324774			Rn.92871	XM_217115	chr8q22
	sortilin-related receptor, L(DLR class) A repeats-containing	1393933_at		1.1	0.792481			-1.4	0.0590058			-1.6	0.0132286			Rn.92871	XM_217115	chr8q22
Sostdc1	uterine sensitization-associated gene 1 protein	1379281_at	GI_24899634-S	-1.7	0.00481054	-1.37901	0.000433174	-1.3	0.196831	-1.05482	0.68953	1.4	0.0574165	1.30735	0.000923045	Rn.2415	NM_153737	chr6q16
Sparc	secreted acidic cysteine rich glycoprotein	1367562_at	GI_6981573-S	-1.1	0.844843	-1.00453	0.988772	-1.7	0.0280995	-1.50896	4.96275e-07	-1.5	0.0680625	-1.50216	5.04787e-07	Rn.98989	NM_012656	chr10q22
Spata2	spermatogenesis associated 2	1398274_at	GI_52138620-S	1	0.892726	1.05216	0.652997	1.3	0.0405099	1.0658	0.37011	1.2	0.0811913	1.01297	0.92117	Rn.95194	NM_053675	chr3q42
Spats2	spermatogenesis associated, serine-rich 2	1390244_at	GI_62653048-S	1.1	0.484558	-1.02279	0.893305	-1.1	0.386847	-1.45902	5.38538e-09	-1.3	0.0395777	-1.42652	1.48004e-08	Rn.52841	XM_217030	chr7q36
Spg7	spastic paraplegia 7 homolog (human)	1374839_at	GI_31341203-S	1.6	0.0290313	1.33884	0.00131758	1	0.972026	-1.10983	0.286085	-1.6	0.0147885	-1.48588	3.39633e-06	Rn.16437	NM_181388	chr19q12
Spink3	serine protease inhibitor, Kazal type 3	1387967_at	GI_23097351-S	1.7	0.00953355	1.65379	1.11894e-09	1.7	0.00360707	1.67493	8.96437e-11	1	0.892147	1.01278	0.931752	Rn.144683	NM_152936	chr18p11
Spon1	spondin 1	1370312_at	GI_62640995-S	-1.7	0.0226013	-1.47962	1.41618e-07	-1.3	0.287676	-1.33469	5.5059e-06	1.3	0.151076	1.10859	0.114112	Rn.7546	NM_172067	chr1q34
Spp2	secreted phosphoprotein 2	1371030_at	GI_56961611-S	1.9	0.0166339	1.92275	4.87133e-08	1.8	0.0153302	2.25684	4.88437e-11	-1.1	0.885882	1.17376	0.122114	Rn.106183	NM_053577	chr9q35
Spr	sepiapterin reductase	1370884_at	GI_62647704-S	1	0.907376	-1.07016	0.812374	-1.3	0.0415171	-1.90353	1.62197e-07	-1.4	0.0155274	-1.77872	1.09437e-06	Rn.6658	XM_342714	chr4q34
Sqle	squalene epoxidase	1387017_at	GI_8394353-S	1.5	0.0468877	1.45494	1.71466e-08	1.1	0.526953	1.0941	0.110713	-1.3	0.121231	-1.3298	4.37869e-07	Rn.33239	NM_017136	chr7q33
Ssr3	signal sequence receptor, gamma	1369718_at	GI_40538861-S	-1.2	0.259104	-1.02235	0.90532	1.3	0.119081	1.09693	0.161318	1.6	0.00321107	1.12144	0.0627136	Rn.3264	NM_031120	chr2q31
Stat3	signal transducer and activator of transcription 3	1370224_at	GI_56799388-S	-1.7	0.0232205	-1.00016	0.999288	-1.1	0.838339	-1.16374	0.00062616	1.6	0.020127	-1.16355	0.000605356	Rn.10247	NM_012747	chr10q32.1
	signal transducer and activator of transcription 3	1371781_at		1.1	0.788308			-1.3	0.0488652			-1.4	0.0105854			Rn.10247	NM_012747	chr10q32.1
Stc1	stanniocalcin 1	1377404_at	GI_51036665-S	-1.4	0.265068	-1.37572	0.0668712	1.1	0.664027	1.63355	0.000666309	1.6	0.0424466	2.24731	2.71194e-07	Rn.10647	NM_031123	chr15p11
Stk16	serine/threonine kinase 16	1370322_at	GI_27465614-S	1.2	0.247201	1.08494	0.137993	-1.1	0.44689	-1.09572	0.038636	-1.3	0.0173508	-1.18879	7.19361e-05	Rn.13308	NM_173142	chr9q33
Stk39	serine/threonine kinase 39, STE20/SPS1 homolog (yeast)	1387059_at	GI_9507132-S	-1.6	0.0149343	-1.3957	5.87198e-09	1	0.949424	1.06126	0.255267	1.6	0.0051528	1.4812	1.0338e-11	Rn.34414	NM_019362	chr3q21
Sult1a1	sulfotransferase family 1A, phenol-preferring, member 1	1370019_at	GI_13929193-S	1.2	0.838308	1.00459	0.992566	2.5	0.00837803	2.32248	4.2126e-09	2.2	0.0186849	2.31188	3.42446e-09	Rn.1507	NM_031834	---
Sult1a2	sulfotransferase family 1A, member 2	1369296_at	GI_13929029-S	-1.2	0.59548	-1.28088	0.00124425	1.2	0.305968	1.14936	0.0494499	1.4	0.040165	1.47218	2.33223e-07	Rn.9937	NM_031732	chr9q11.2-q12.1
Sult1b1	sulfotransferase family 1B, member 1	1387314_at	GI_11968091-S	1.4	0.145318	1.28584	0.000225082	1.5	0.0270752	1.41162	2.43007e-07	1.1	0.68237	1.09782	0.167944	Rn.1183	NM_022513	chr14p21
Sult2b1	sulfotransferase family, cytosolic, 2B, member 1	1376248_at	GI_62639762-S	-1.1	0.60039	-1.2287	0.000769774	-1.3	0.0274839	-1.1174	0.0499413	-1.2	0.176055	1.0996	0.106227	Rn.81913	XM_214935	chr1q22
Susd3	sushi domain containing 3	1377351_at	GI_62663318-S	1	0.994985	1.00022	0.999288	-1.3	0.0392777	-1.29484	0.000161955	-1.3	0.0300723	-1.29512	0.000147377	Rn.3005	XM_225203	chr17p14
Syngr1	synaptogyrin 1	1383686_at	GI_9507166-S	1.2	0.22461	1.21834	0.00171659	1.4	0.0222632	1.48341	3.61743e-09	1.1	0.461581	1.21757	0.000445359	Rn.88235	NM_019166	chr7q34
Taf13	TAF13 RNA polymerase II, TATA box binding protein (TBP)-associated factor	1374177_at	GI_62644193-S	1.8	0.00229622	1.9028	6.8807e-15	-1.1	0.615326	-1.00284	0.981635	-2	0.000290734	-1.9082	4.41416e-16	Rn.15054	XM_227586	chr2q34
Tapbp	TAP binding protein	1369726_at	GI_16975493-S	1.5	0.0565722	1.44473	7.22954e-08	-1.1	0.81127	1.11303	0.0614557	-1.6	0.011027	-1.29801	5.22878e-06	Rn.51023	NM_033098	chr20p12
Tcf2	transcription factor 2	1369682_at	GI_6981639-S	1.1	0.71711	1.12696	0.206801	-1.4	0.0309103	-1.18837	0.0145545	-1.6	0.00448201	-1.33925	4.44696e-05	Rn.11342	NM_013103	chr10q26
Tcn2	transcobalamin 2	1367765_at	GI_11968123-S	1.4	0.0782792	1.47134	1.00242e-07	1.5	0.0272455	1.49409	5.74705e-09	1	0.889872	1.01546	0.906287	Rn.1829	NM_022534	chr14q21
Tef	thyrotroph embryonic factor	1369919_at	GI_9507180-S	1.5	0.179431	1.59762	1.28732e-05	1.7	0.0340837	1.65095	6.4884e-07	1.1	0.682235	1.03338	0.864532	Rn.59871	NM_019194	chr7q34
Tff3	trefoil factor 3	1387218_at	GI_6981643-S	-1	0.990407	-1.12925	0.852158	-10.1	1.28088e-05	-9.26492	3.90045e-12	-10	2.02793e-06	-8.20451	8.07081e-12	Rn.87477	NM_013042	chr20p12
Tgfbi	transforming growth factor, beta induced	1371913_at	GI_62663186-S	1	0.956443	-1.01348	0.94238	-1.4	0.0184446	-1.27842	7.68667e-06	-1.4	0.0086564	-1.26142	1.67942e-05	Rn.1046	XM_573983	chr17p14
Thap11	THAP domain containing 11	1375547_at	GI_34851707-S	1.1	0.678002	1.07026	0.353886	1.3	0.0278618	1.27835	2.18757e-06	1.2	0.137862	1.19443	0.000259286	Rn.2823	XM_226417	chr19q12
Tlr5	Toll-like receptor 5	1372293_at	GI_62659886-S	-1.3	0.0356991	1.04022	0.651718	-1.2	0.0803776	1.08967	0.0569626	1.1	0.595924	1.04753	0.414995	Rn.132329	XM_223016	chr13q26
Tm4sf11	transmembrane 4 superfamily member 11	1386943_at	GI_11968121-S	1.3	0.0183578	1.14514	0.0153172	-1.5	0.00105248	-1.41774	2.51329e-09	-2	9.14482e-06	-1.62352	7.01359e-13	Rn.1721	NM_022533	chr19p12
Tm4sf3	transmembrane 4 superfamily member 3	1368052_at	GI_19424175-S	-1.2	0.740397	1.08518	0.312928	-1.5	0.0461297	1.11689	0.055262	-1.3	0.179146	1.02921	0.777109	Rn.6087	NM_133526	chr7q22
Tm6p1	fasting-inducible integral membrane protein TM6P1	1369909_s_at	GI_20806154-S	1	0.982895	-1.00954	0.970156	-1.4	0.026306	-1.2632	0.000149046	-1.4	0.0164626	-1.25126	0.000237875	Rn.144670	NM_139107	chr4q33
Tmem8	transmembrane protein 8 (five membrane-spanning domains)	1390292_at	GI_62655903-S	1	0.994197	1.15284	0.0135926	1.3	0.0342453	1.49835	2.09418e-10	1.3	0.0300723	1.29971	1.18431e-06	Rn.21890	XM_220264	chr10q12
Tmepai	transmembrane, prostate androgen induced RNA	1392534_at	GI_62646459-S	1.4	0.154692	1.25763	0.000651913	-2	0.00068206	-2.14777	3.0928e-15	-2.8	2.25496e-05	-2.70109	6.93245e-19	Rn.108034	XM_230899	chr3q42
Tmlhe	trimethyllysine hydroxylase, epsilon	1387357_at	GI_19173741-S	1.2	0.471935	1.23623	0.000111963	-1.2	0.318849	-1.06564	0.273242	-1.4	0.027365	-1.31738	2.13665e-07	Rn.3607	NM_133387	chr20p12
Tmprss2	transmembrane protease, serine 2	1387833_at	GI_40254732-S	1.5	0.0141951	1.48892	1.28308e-08	1.3	0.0458076	-1.03429	0.713113	-1.1	0.495818	-1.53998	1.70882e-10	Rn.81082	NM_130424	chr11q12
Tnfrsf11b	tumor necrosis factor receptor superfamily, member 11b (osteoprotegerin)	1369407_at	GI_52138596-S	-1.8	0.105962	-1.61335	2.14499e-06	-2.4	0.00647603	-2.52176	1.70611e-13	-1.3	0.364817	-1.56305	9.30776e-07	Rn.9792	NM_012870	chr7q31
Tnfrsf12a	tumor necrosis factor receptor superfamily, member 12a	1371785_at	GI_54262185-S	2.2	0.010244	2.2742	7.52114e-17	-1.1	0.728559	-1.17208	0.00289109	-2.5	0.00161347	-2.66555	3.8915e-20	Rn.105040	NM_181086	chr10q12
Tob1	transducer of ERBB2, 1	1368132_at	GI_18959263-S	-1.3	0.116546	1.00758	0.978083	1.2	0.279984	1.28572	0.000171881	1.6	0.00336341	1.27605	0.000238011	Rn.7819	NM_133317	chr10q26
Tpcn1	two pore channel 1	1370358_at	GI_21326460-S	1.2	0.252165	1.54764	3.33661e-06	-1.3	0.0602831	1.08389	0.45219	-1.7	0.00151471	-1.42786	1.4739e-05	Rn.24484	NM_139332	chr12q16
Tpst2	protein-tyrosine sulfotransferase 2	1398994_at	GI_56606073-S	1.2	0.329487	1.19013	0.000347908	-1.3	0.104725	-1.13153	0.00415137	-1.6	0.00385925	-1.34667	4.15326e-09	Rn.3659	NM_001008508	chr19p11
Traf4	Tnf receptor associated factor 4	1371551_at	GI_62656809-S	-1	0.965896	-1.09457	0.15033	-1.3	0.048088	-1.19613	0.000259218	-1.3	0.0620053	-1.09279	0.0857539	Rn.3219	XM_220640	chr10q25
Trp53inp1	Transformation related protein 53 inducible nuclear protein 1	1372700_at	GI_31342052-S	1.1	0.565832	1.06395	0.652551	1.3	0.0346316	1.75276	1.14457e-10	1.1	0.244374	1.6474	1.01358e-09	Rn.48267	NM_181084	chr5q13
Txnrd1	thioredoxin reductase 1	1398791_at	GI_13928839-S	-1.2	0.202934	1.03691	0.703289	-1.3	0.0433461	-1.19041	0.000104407	-1.1	0.71454	-1.23435	5.20834e-06	Rn.67581	NM_031614	chr7q13
Tyro3	TYRO3 protein tyrosine kinase 3	1367953_at	GI_8394495-S	1.3	0.246255	1.02011	0.896582	-1.3	0.119081	-1.21091	0.000135661	-1.6	0.00295398	-1.23526	2.96262e-05	Rn.8883	NM_017092	chr3q36.1
Ubd	ubiquitin D	1368762_at	GI_16757995-S	-1.4	0.577935	-1.44264	0.620465	1.5	0.320861	2.44027	0.0199559	2.2	0.0406632	3.52043	0.000854775	Rn.18473	NM_053299	---
Ube2e2	ubiquitin-conjugating enzyme E2E 2 (UBC4/5 homolog, yeast)	1388798_at	GI_62661107-S	1.7	0.167808	-1.01614	0.923301	-1.3	0.44763	-1.02038	0.832184	-2.2	0.0105706	-1.00418	0.9718	Rn.15203	XM_341288	chr15p16
Ube2l6	ubiquitin-conjugating enzyme E2L 6	1373037_at	GI_62645349-S	1.2	0.295731	1.2298	0.00200994	-1.2	0.178616	-1.16897	0.00887542	-1.4	0.00579068	-1.43759	5.63552e-08	Rn.8609	NM_001024755	chr3q24
Ugp2	UDP-glucose pyrophosphorylase 2	1388410_at	GI_62660857-S	-1.5	0.0673753	-1.202	0.0138454	1.2	0.298667	1.4024	1.53079e-06	1.8	0.0021477	1.68569	1.46732e-10	Rn.59874	NM_001024743	chr14q22
Ugt1a1	UDP glycosyltransferase 1 family, polypeptide A1 /// UDP glycosyltransferase 1 family, polypeptide A6 /// UDP glycosyltransferase 1 family, polypeptide A7 /// UDP glycosyltransferase 1 family, polypeptide A8 /// UDP glycosyltransferase 1 family polypeptide A2 /// UDP glycosyltransferase 1 family polypeptide A4 /// UDP glycosyltransferase 1 family polypeptide A11 /// UDP glycosyltransferase 1 fami…	1387759_s_at	GI_28849912-S	-1	0.91973	1.09054	0.637196	1.3	0.0249896	1.50379	2.07778e-05	1.4	0.00950584	1.37894	0.000502889	Rn.26489	NM_012683 /// NM_057105 /// NM_130407 /// NM_175846 /// NM_201423 /// NM_201424 /// NM_201425	chr9q35-q36 /// chr9q35
	UDP glycosyltransferase 1 family, polypeptide A1 /// UDP glycosyltransferase 1 family, polypeptide A6 /// UDP glycosyltransferase 1 family, polypeptide A7 /// UDP glycosyltransferase 1 family, polypeptide A8 /// UDP glycosyltransferase 1 family polypeptide A2 /// UDP glycosyltransferase 1 family polypeptide A4 /// UDP glycosyltransferase 1 family polypeptide A11 /// UDP glycosyltransferase 1 fami…	1370613_s_at		-1.1	0.735618			1.3	0.098135			1.4	0.0171206			Rn.26489	NM_012683 /// NM_057105 /// NM_130407 /// NM_175846 /// NM_201423 /// NM_201424 /// NM_201425	chr9q35-q36 /// chr9q35
Umod	uromodulin	1368333_at	GI_8394508-S	1	0.994476	1.0449	0.736841	-1.7	0.000836715	-2.37323	5.2048e-17	-1.7	0.000568659	-2.4798	3.00373e-18	Rn.31982	NM_017082	chr1q36-q37
Uox	urate oxidase	1387963_a_at	GI_20127394-S	1	0.981643	-1.0227	0.857949	1.3	0.0418943	-1.03075	0.67291	1.3	0.0458032	-1.00788	0.941836	Rn.11330	NM_053768	chr2q44
Usp2	ubiquitin specific protease 2	1387703_a_at	GI_51592087-S	1.6	0.372974	1.65433	0.00126208	2.6	0.0156227	2.99351	2.92667e-10	1.6	0.223193	1.80949	3.07723e-05	Rn.144632	NM_053774	chr8q22
UST5r	integral membrane transport protein UST5r	1369450_at	GI_19705488-S	1.5	0.167808	1.41351	3.03067e-05	-1.2	0.520235	-1.34198	6.89544e-05	-1.9	0.0138275	-1.89689	1.20323e-11	Rn.81214	NM_134380	chr1q43
Vhl	von Hippel-Lindau syndrome homolog	1368076_at	GI_16258812-S	1	0.962901	1.02405	0.845778	-1.3	0.074403	-1.19348	8.804e-05	-1.3	0.0424466	-1.22218	1.18578e-05	Rn.11059	NM_052801	chr4q41.3-q42.1
Vps52	vacuolar protein sorting 52 (yeast)	1369667_at	GI_14861865-S	1.5	0.0225403	1.77257	4.77603e-10	1	0.918695	-1.05901	0.567517	-1.4	0.014079	-1.87716	3.80967e-12	Rn.51354	NM_033097	chr20p12
	vacuolar protein sorting 52 (yeast)	1394386_s_at		1.6	0.00742318			1.1	0.796788			-1.5	0.00769227			Rn.51354	NM_033097	chr20p12
Wasl	Wiskott-Aldrich syndrome-like (human)	1376124_at	GI_62646917-S	-1	0.968886	1.16145	0.176935	1.3	0.0738933	1.70983	2.77861e-08	1.3	0.044939	1.47216	9.57804e-06	Rn.11866	NM_001034130	chr4q22
Wbp1	WW domain binding protein 1	1372232_at	GI_62647669-S	1	0.843634	1.06086	0.546902	-1.3	0.00863218	-1.09627	0.120464	-1.4	0.00223779	-1.16299	0.00514647	Rn.139817	XM_216198	chr4q34
Wbscr16	Williams-Beuren syndrome chromosome region 16	1376941_at	GI_62658770-S	1.2	0.268886	1.09838	0.247392	-1.1	0.503725	-1.03038	0.775669	-1.3	0.0245257	-1.13176	0.0385534	Rn.40552	XM_341066	chr12q12
Wdfy1	WD repeat and FYVE domain containing 1	1376448_at	GI_56605739-S	-1.5	0.256816	-1.04048	0.768725	1.2	0.622721	-1.47211	6.18357e-09	1.7	0.0345275	-1.41485	4.43502e-08	Rn.8557	NM_001008331	chr9q34
Wsb1	WD repeat and SOCS box-containing 1	1374204_at	GI_62656608-S	-1.4	0.0806488	-1.22173	0.00460899	-2.4	0.000122573	-1.97288	1.89e-13	-1.7	0.0038001	-1.61482	3.89019e-10	Rn.18535	NM_001025664	chr10q25
Xpc	xeroderma pigmentosum, complementation group C	1390381_at	GI_62647837-S	-1.1	0.556676	-1.04797	0.705535	1.1	0.278951	1.10303	0.116421	1.3	0.0290731	1.15594	0.01161	Rn.22820	XM_232194	chr4q34
Xrcc5	X-ray repair complementing defective repair in Chinese hamster cells 5	1370931_at	GI_41056214-S	1.4	0.041022	1.46205	5.83961e-07	1.3	0.072721	1.41522	4.51032e-07	-1.1	0.665478	-1.03309	0.778971	Rn.52078	NM_177419	chr9q34
Yif1	Yip1 interacting factor homolog (S. cerevisiae)	1370305_at	GI_25282410-S	1.2	0.189668	-1.00062	0.997238	-1.1	0.467838	-1.154	0.00208029	-1.3	0.0134638	-1.15328	0.00207335	Rn.7355	NM_172017	chr1q43
Zfyve21	zinc finger, FYVE domain containing 21	1372030_at	GI_62651282-S	1.2	0.173158	1.10882	0.170304	1.5	0.00497723	1.53966	8.60852e-10	1.2	0.195829	1.38856	1.97433e-07	Rn.2468	XM_343115	chr6q32
Znf278	zinc finger protein 278	1376870_at	GI_62660705-S	-1.3	0.026978	-1.34634	0.000583719	-1.3	0.024451	-1.06837	0.557463	1	0.887664	1.26019	0.00249682	Rn.71473	XM_223592	chr14q21
Znf444	zinc finger protein 444	1372985_at	GI_62638846-S	-1.3	0.198649	-1.12242	0.0219236	-1.5	0.0142444	-1.13939	0.00270852	-1.2	0.383571	-1.01511	0.868942	---	XM_214805	chr1q12
---	Similar to RIKEN cDNA B130052G07	1374776_at	GI_62659961-S	1	0.948863	-1.04364	0.782019	1.5	0.004606	1.3614	4.30938e-06	1.4	0.00597782	1.42081	3.58932e-07	Rn.13814	XM_573538	---
---	ATPase, class VI, type 11A	1373546_at	GI_62662960-S	-1.2	0.675679	-1.0481	0.751112	-1.8	0.0195305	-1.45668	1.32735e-07	-1.5	0.101528	-1.38983	1.34737e-06	Rn.98540	XM_225014	chr16q12.5
---	Bleomycin hydrolase	1371808_at	GI_62656622-S	1.3	0.126898	1.29315	3.13385e-08	-1.4	0.0527642	-1.14008	0.000376388	-1.8	0.000665735	-1.47429	1.38545e-13	Rn.100672	NM_001034163	chr10q26
---	Cell division cycle associated 7	1372606_at	GI_62645238-S	-1.1	0.708017	1.02896	0.800417	-1.4	0.0170725	-1.02269	0.781925	-1.3	0.0771187	-1.0523	0.375771	Rn.16408	NM_001025693	chr3q22
---	Procollagen, type IV, alpha 2	1388494_at	GI_62662984-S	1.4	0.0413049	1.28605	0.000322641	-1.2	0.13904	1.13217	0.0552469	-1.8	0.000566365	-1.13591	0.0467235	Rn.2237	XM_225043	chr16q12.5
---	COX11 homolog, cytochrome c oxidase assembly protein (yeast)	1376826_at	GI_62656775-S	1	0.963075	1.0557	0.637808	1.3	0.0488917	1.02637	0.811879	1.2	0.0654946	-1.02858	0.797315	Rn.19469	XM_213433	chr10q26
---	Cytoplasmic FMR1 interacting protein 2	1374939_at	GI_62655988-S	-2.1	0.000735182	-1.38844	3.47417e-05	-1.3	0.144329	-1.06082	0.561198	1.6	0.00755329	1.30884	0.000117153	Rn.44008	XM_220333	chr10q21
---	Development and differentiation enhancing	1390441_at	GI_62652501-S	-1.1	0.811292	1.07489	0.403675	1.2	0.114541	1.17421	0.00342713	1.2	0.0300723	1.0924	0.146465	Rn.63466	XM_235296	chr7q33
---	DnaJ (Hsp40) homolog, subfamily A, member 4	1372103_at	GI_62653690-S	-1.2	0.407591	1.10671	0.321523	-1.9	0.000836715	-1.40481	3.93112e-06	-1.6	0.0087012	-1.55472	2.35926e-08	Rn.27927	NM_001025411	chr8q24
	DnaJ (Hsp40) homolog, subfamily A, member 4	1398343_at		1	0.990407			-1.3	0.0415101			-1.3	0.0299348			Rn.27927	NM_001025411	chr8q24
---	Ethanolamine kinase 1	1371710_at	GI_62648317-S	-1.5	0.037336	1.07458	0.375283	-1.1	0.531157	1.0782	0.218568	1.3	0.0978576	1.00337	0.97954	Rn.7630	XM_232515	chr4q44
---	Follistatin-like 4	1390642_at	GI_62656056-S	-1	0.981711	-1.0309	0.720521	1.3	0.0634081	-1.02725	0.662539	1.3	0.0431381	1.00355	0.969475	Rn.28779	XM_220408	chr10q22
---	Growth factor receptor bound protein 2-associated protein 1	1399167_a_at	GI_62665097-S	1	0.880704	1.09418	0.102148	-1.3	0.0381227	-1.027	0.723732	-1.3	0.0121048	-1.12372	0.00817956	Rn.1725	XM_341667	chr19q11
---	Histone 1, H4a	1371332_at	GI_62663578-S	-2.1	0.000291806	-1.03801	0.777104	-1.4	0.0314096	-1.04615	0.578895	1.5	0.0126129	-1.00785	0.951712	Rn.3987	XM_344595	chr17p11
---	Importin 9	1389984_at	GI_62659362-S	-1.2	0.411519	-1.0163	0.930739	-1.4	0.0123182	1.0136	0.905954	-1.2	0.156081	1.03013	0.75732	Rn.18917	XM_222661	chr13q13
---	Potassium channel tetramerisation domain containing 12	1373818_at	GI_62661813-S	-1	0.914861	1.02652	0.857945	-1.4	0.0252673	1.03365	0.70006	-1.3	0.0435085	1.00695	0.955154	Rn.13832	XM_344450	chr15q22
---	Kinesin family member 5C	1373977_at	GI_62645078-S	-1.6	0.396634	-1.0169	0.933019	1.4	0.408931	1.00508	0.969166	2.3	0.0300723	1.02207	0.848295	Rn.50843	XM_241981	chr3q12
---	Protease, serine, 25	1380585_at	GI_62647662-S	1.1	0.782682	-1.00192	0.992778	1.3	0.0203619	-1.03139	0.723732	1.2	0.06525	-1.02942	0.753228	Rn.104627	XM_232107	chr4q34
---	EST	1372227_at	GI_62663424-S	1.2	0.405902	1.14376	0.0285199	-1.2	0.295295	-1.01498	0.891662	-1.5	0.0182433	-1.16089	0.00435295	Rn.1373	XM_225255	chr17p12
---	Nebulette	1389532_at	GI_62663937-S	-1.2	0.478439	-1.01897	0.88541	1.2	0.408185	1.04263	0.48835	1.4	0.041673	1.0624	0.234622	Rn.7963	XM_225644	chr17q12.3
---	Protocadherin 17	1374546_at	GI_62661769-S	1.1	0.929194	-1.14901	0.473883	-1.7	0.0897005	-2.18699	8.49388e-09	-1.8	0.0412048	-1.90337	3.29157e-07	Rn.34287	XM_224389	chr15q12
---	PFTAIRE protein kinase 1	1374747_at	GI_62646771-S	-1.4	0.218233	-1.50778	8.8917e-07	1.1	0.723253	-1.61048	6.37127e-09	1.5	0.0397029	-1.06811	0.499915	Rn.12908	XM_342632	chr4q12-q13
---	PHD finger protein 17	1374636_at	GI_62643390-S	-1.1	0.711132	1.01138	0.96089	1.3	0.189091	1.18052	0.0049636	1.5	0.0320348	1.16724	0.00886244	Rn.90858	XM_227074	chr2q26
---	Pleckstrin homology domain containing, family H (with MyTH4 domain) member 1	1378307_at	GI_62650910-S	1.5	0.644	-3.19169	6.57402e-06	-3.6	0.00807686	-1.11549	0.783898	-5.2	0.000936566	2.86123	5.05723e-06	Rn.35024	XM_234332	chr6q24
---	Protein kinase C substrate 80K-H	1388371_at	GI_62653338-S	1.2	0.329487	1.14293	0.0126545	-1.1	0.424066	1.05872	0.325417	-1.3	0.0240668	-1.07954	0.138748	Rn.104417	XM_238534	chr8q13
---	RAB6B, member RAS oncogene family	1388632_at	GI_62654199-S	-1.2	0.167808	-1.05298	0.636159	1.1	0.424066	-1.11261	0.0642129	1.3	0.00987118	-1.05663	0.463156	Rn.13756	XM_343459	chr8q32
---	Solute carrier family 35, member B4	1388760_at	GI_62646998-S	1.2	0.184046	1.20428	0.00763022	-1.1	0.407089	-1.18528	0.00559094	-1.4	0.0102433	-1.42741	1.54311e-07	Rn.23967	XM_216122	chr4q22
---	Solute carrier family 39 (zinc transporter), member 1	1372778_at	GI_62643809-S	1	0.997841	-1.06745	0.505645	-1.4	0.042348	1.11139	0.0785645	-1.4	0.0353751	1.18635	0.00236171	Rn.43952	XM_342286	chr2q34
---	Tetratricopeptide repeat domain 7B	1376035_at	GI_62651140-S	1.2	0.40347	-1.01072	0.950012	1.4	0.0378047	1.01839	0.840305	1.2	0.397158	1.0293	0.720941	Rn.64438	XM_343094	chr6q32
---	YTH domain family 2	1371960_at	GI_62649760-S	-3.9	0.00925745	1.13575	0.0286806	-1.9	0.196635	1.03562	0.660638	2.1	0.110346	-1.09668	0.0807688	Rn.21737	XM_232772	chr5q36
---	Zinc finger protein 496	1384517_at	GI_62656153-S	1.1	0.735618	-1.01537	0.941586	1.3	0.0491841	1.01012	0.939148	1.2	0.195821	1.02564	0.822011	Rn.13860	XM_220512	chr10q22
---	Similar to RIKEN cDNA 4930431E10	1388824_at	GI_62658436-S	-1.1	0.525777	1.01305	0.948705	-1.4	0.00836957	-1.07437	0.289543	-1.3	0.071912	-1.0884	0.180572	Rn.13503	XM_221895	chr12p11
---	Similar to Myosin light chain kinase 2, skeletal/cardiac muscle (MLCK2)	1376789_at	GI_62664967-S	1.3	0.10651	-1.01412	0.931183	-1.6	0.00415932	-1.01499	0.875227	-2	6.90687e-05	-1.00086	0.994805	Rn.132981	XM_214645	chr19q11
---	Similar to zinc finger protein 366	1389650_at	GI_62640761-S	-1.2	0.794573	-1.04655	0.730235	1.8	0.0476076	1.07996	0.277127	2.1	0.0106851	1.13023	0.0434842	Rn.64318	XM_214980	chr1q31
---	Similar to Sperm 1 POU-domain transcription factor (SPRM-1)	1389516_at	GI_62642684-S	-1.1	0.775343	1.00565	0.974193	1.3	0.0821715	1.03184	0.626509	1.4	0.0171088	1.02605	0.72008	Rn.109178	XM_215438	chr2q11
---	Similar to Metaxin 1, isoform 2	1373491_at	GI_62643776-S	1.4	0.0439898	1.04499	0.597891	1	0.843179	-1.0068	0.945429	-1.3	0.0395777	-1.05209	0.362435	Rn.9148	XM_227413	chr2q34
---	Similar to Mob4B protein	1371998_at	GI_62647679-S	-1.3	0.110995	1.10354	0.0625911	-1.4	0.029704	-1.01941	0.818007	-1	0.797141	-1.12496	0.00718481	Rn.24123	NM_001033891	chr4q34
---	Similar to KIAA1734 protein	1373438_at	GI_62657432-S	1.5	0.0416103	1.02991	0.74877	1	0.987348	-1.00897	0.918547	-1.5	0.0195094	-1.03914	0.488809	Rn.137727	XM_221132	chr10q32.3
---	Similar to Hypothetical protein MGC32471	1389113_at	GI_62659302-S	-1.1	0.757757	1.04172	0.723377	-1.4	0.0432534	-1.08726	0.147348	-1.2	0.156081	-1.13262	0.0173796	Rn.9239	XM_222629	chr13q13
---	Similar to RIKEN cDNA 1110063G11	1374160_at	GI_62659377-S	1.3	0.297441	1.04965	0.671876	1.6	0.0195305	1.09177	0.153247	1.2	0.339553	1.04013	0.65864	Rn.106120	XM_223107	chr13q13
---	Similar to mKIAA0190 protein	1372150_at	GI_62665347-S	1.3	0.22461	1.11908	0.0610096	-1.1	0.548365	-1.14371	0.00711224	-1.4	0.022441	-1.2799	2.86534e-06	Rn.24862	NM_001034146	chr19q12
---	Similar to mKIAA0534 protein	1388738_at	GI_62642532-S	1.2	0.291354	1.05033	0.580868	-1.2	0.352645	-1.0712	0.208922	-1.4	0.0150869	-1.12512	0.0132416	Rn.12950	XM_217657	chr1q55
---	Similar to RIKEN cDNA 1810054O13	1373309_at	GI_62639904-S	1.8	0.00450736	1.41501	6.30435e-07	-1.1	0.684295	-1.05255	0.536761	-2	0.000665735	-1.48937	3.83802e-09	Rn.23056	XM_218592	chr1q22
---	Similar to Zbed4 protein	1372840_at	GI_27690395-S	-1.1	0.685031	-1.03901	0.557358	-1.3	0.0455495	1.00309	0.970369	-1.2	0.21619	1.04222	0.363721	Rn.3708	XM_227045	chr2q25
---	Similar to erythrocyte membrane protein band 4.1 (elliptocytosis 1, RH-linked) isoform 1	1392607_at	GI_62649758-S	-1	0.998565	1.15279	0.0724937	1.7	0.0401863	1.53663	1.43675e-08	1.7	0.0328719	1.33297	1.86052e-05	Rn.22747	XM_232771	chr5q36
---	Similar to 6430514L14Rik protein	1373218_at	GI_62653872-S	-1.2	0.434865	-1.05035	0.670917	-1.4	0.0321332	-1.42187	3.4946e-08	-1.2	0.327836	-1.35371	5.31484e-07	Rn.23904	XM_236376	chr8q24
---	Similar to nuclear prelamin A recognition factor isoform a	1398328_at	GI_62657500-S	1.2	0.32161	1.07045	0.336793	-1.2	0.271448	1.21121	7.92873e-05	-1.4	0.0108714	1.13149	0.00921252	Rn.137783	XM_340953	chr10q32.3
---	Similar to SPT3-associated factor 42	1374276_at	GI_62659646-S	-1.4	0.537319	-1.00562	0.972086	1.5	0.29536	1.0111	0.889005	2.1	0.0300723	1.01679	0.821731	Rn.23978	XM_341150	chr13q23
---	Similar to WAC	1375376_at	GI_62663690-S	1	0.894659	-1.0107	0.966209	1.3	0.0383609	1.06602	0.441904	1.3	0.0760871	1.07744	0.338229	Rn.107058	XM_341544	chr17q12.1
---	Similar to RIKEN cDNA 3010021M21	1376314_at	GI_62653696-S	-1.1	0.757757	1.12901	0.040112	1.2	0.163215	1.41023	6.37127e-09	1.3	0.0337751	1.24908	1.70644e-05	Rn.19628	XM_343393	chr8q24
---	Similar to RIKEN cDNA 1810059A23	1373699_at	GI_62655465-S	-1.1	0.909393	1.06579	0.382366	-1.7	0.0170725	1.01179	0.908312	-1.6	0.0291911	-1.05337	0.397928	Rn.41249	XM_343631	chr9q36
---	Similar to peroxisome proliferator-activated receptor binding protein	1376906_at	GI_62656934-S	-1.4	0.0403212	1.09079	0.318041	-1	0.91857	1.14562	0.023916	1.4	0.025954	1.05027	0.581192	Rn.4262	XM_573188	---
---	Hypothetical protein LOC498154	1373158_at	GI_62658532-S	1.2	0.40347	1.08706	0.298474	1.5	0.0320973	1.38317	1.5297e-07	1.2	0.358575	1.2724	2.34358e-05	Rn.11782	NM_001025033	---
---	Similar to NipSnap2 protein (Glioblastoma amplified sequence)	1373021_at	GI_62658797-S	-1.4	0.0703161	-1.23593	0.00346136	-1.6	0.00473955	-1.09759	0.209234	-1.1	0.402024	1.12605	0.0812942	Rn.9073	NM_001017486	---
---	Similar to B7-like protein GL50-B	1374558_at	GI_62665810-S	-2.4	1.61559e-05	-1.08166	0.309251	-1.1	0.59732	1.13005	0.0227163	2.2	2.0364e-05	1.22232	0.000162313	Rn.17428	XM_574731	---
---	Similar to RIKEN cDNA 1700019G17	1377155_at	GI_62647720-S	1.8	0.0014305	1.0979	0.153066	-1.3	0.0647974	-1.06849	0.273776	-2.5	2.0364e-05	-1.1731	0.00146727	Rn.145636	XM_575588	---
---	Similar to RIKEN cDNA 2410005O16	1389786_at	GI_62648711-S	-1.4	0.28121	1.12198	0.0315671	-1.6	0.0349787	1.30943	1.35163e-07	-1.2	0.51807	1.16707	0.000712954	Rn.51261	NM_001031663	---
---	Similar to 1810013D10Rik protein	1371736_at	GI_62660577-S	1.1	0.894659	-1.02801	0.829694	-1.4	0.0628195	-1.00303	0.979762	-1.5	0.0228689	1.02491	0.78101	Rn.3288	XM_577347	---
---	Similar to RING finger protein 33	1393018_at	GI_62662549-S	-1.4	0.22461	1.0083	0.959404	1.1	0.71519	-1.00394	0.968057	1.5	0.040165	-1.01228	0.896134	Rn.19937	XM_577505	---
---	Similar to novel protein	1371771_at	GI_62649951-S	-1.1	0.651378	-1.02828	0.765404	-1.4	0.0281054	1.01097	0.893518	-1.2	0.153393	1.03957	0.471325	Rn.12602	XM_578500	---
---	Similar to PYM protein	1376710_at	GI_62718467-S	-3.9	7.82825e-05	1.0294	0.820698	-1.9	0.0146306	1.03817	0.615341	2.1	0.00442778	1.00852	0.942199	Rn.121641	XM_578892	---
