# Supplementary material for: Functional annotations of diabetes nephropathy susceptibility loci through analysis of genome-wide renal gene expression in rat models of diabetes mellitus
Source: BMC Med Genomics. 2009 Jul 9;2:41. doi: 10.1186/1755-8794-2-41 (PMC2717999; doi:10.1186/1755-8794-2-41)
Supplement: Additional file 7 — Genes mapped to chromosomal regions of the rat genome conserved with human DN loci and found not differentially expressed between diabetic models. Details of Affymetrix probeset references, symbols and descriptions of rat genes localised in genomic regions homologous to human DN susceptibility loci, and not significantly differentially expressed (P > 0.05) between diabetic rats (GK, STZ-WKY) and WKY controls, alongwith calculation of transcription fold change and statistical significance of transcriptional changes. [file 1755-8794-2-41-S7.xls]

## Sheet: Sheet1
Additional file 7. Genes mapped to chromosomal regions of the rat genome conserved with human DN loci and found not differentially expressed between diabetic models. Data are from Affymetrix expresssion arrays. TR, transcription ratio.
					GK vs WKY		STZ-WKY vs WKY		STZ-WKY vs GK
Affymetrix ID	Symbol	Gene Description	Location (Rat)	Position of Affymetrix probesets (Rat)	TR	P value	TR	P value	TR	P value
1375390_at	RGD1305422	similar to mKIAA0226 protein	chr11q22	chr11:69822442-69823472	1.1	0.870254	1.1	0.75334	1	0.992467
1370926_at	Muc4	mucin 4	chr11q22	chr11:69887864-69915759	1.1	0.782682	1	0.974324	-1.1	0.661806
1388750_at	Tfrc	Transferrin receptor	chr11q22	chr11:70033847-70035228	-1.1	0.876947	1.1	0.7964	1.3	0.507497
1371113_a_at	Tfrc	Transferrin receptor	chr11q22	chr11:70034788-70047923	-1	0.991949	1.1	0.758179	1.2	0.711585
1369656_at	Pcyt1a	phosphate cytidylyltransferase 1, choline, alpha isoform	chr11q22	chr11:70190720-70231275	-1.1	0.902884	1	0.923322	1.1	0.690154
1370360_at	RGD:621352	testis specific protein	chr11q22	chr11:70557650-70566491	-1	0.994476	-1.1	0.509252	-1.1	0.518822
1369650_at	Pak2	p21 (CDKN1A)-activated kinase 2	chr11q22	chr11:70587419-70646122	-1	0.990407	1	0.942227	1	0.906401
1388345_at	---	Transcribed locus	---	chr11:70647876-70648291	-1.1	0.780696	-1.1	0.607621	-1	0.97814
1372594_at	---	SUMO/sentrin specific protease 5	chr11q22	chr11:70698350-70699036	-1.1	0.914861	-1.2	0.316465	-1.1	0.48993
1388816_at	Dlgh1	Discs, large homolog 1	chr11q22	chr11:70791412-70791823	-1.1	0.89175	-1.1	0.612507	-1	0.858106
1368944_at	Dlgh1	Discs, large homolog 1	chr11q22	chr11:70792418-70987963	-1	0.971911	1	0.986982	1	0.906545
1373293_at	RGD1309089	similar to DNA segment, Chr 16, Brigham & Womens Genetics 1547 expressed	chr11q22	chr11:72106055-72108997	1.1	0.804932	-1.2	0.249656	-1.2	0.0735232
1370709_at	Lrrc15	leucine-rich repeat protein induced by beta-amyloid	chr11q22	chr11:72434678-72436415	-1.1	0.907763	-1	0.97959	1	0.834899
1387036_at	Hes1	hairy and enhancer of split 1	chr11q22	chr11:72661070-72663801	-1.3	0.246965	-1.2	0.373666	1.1	0.665203
1387225_at	Opa1	optic atrophy 1 homolog	chr11q22	chr11:73063058-73078828	-1.1	0.633362	-1.1	0.779301	1.1	0.707578
1388711_at	Il13ra1	interleukin 13 receptor, alpha 1	chr11q22	chr11:73201972-73202937	-1.2	0.441717	-1.2	0.377855	1	0.911224
1373584_at	LOC498100	similar to hypothetical protein A430031N04	chr11q22	chr11:73888456-73889354	1	0.928318	-1	0.935566	-1.1	0.750418
1370233_at	Fgf12	fibroblast growth factor 12	chr11q22	chr11:74265933-74538626	1.1	0.868526	1	0.887682	-1	0.891479
1371652_at	---	Transcribed locus	---	chr11:75354450-75355071	-1.3	0.246965	-1.1	0.641201	1.2	0.392368
1386181_at	---	Transcribed locus	---	chr11:76156231-76156755	-1	0.997829	1	0.737857	1	0.718219
1387507_at	Il1rap	interleukin 1 receptor accessory protein	chr11q22	chr11:76157597-76280133	-1	0.945607	-1.1	0.799833	-1	0.942662
1387470_at	Cldn1	claudin 1	chr11q22	chr11:76531301-76544379	-1.1	0.770927	1.2	0.221192	1.3	0.0528424
1369108_at	Trp63	transformation related protein 63	chr11q23	chr11:76958211-77257840	-1	0.990407	1	0.932119	1	0.897977
1371107_a_at	Trp63	transformation related protein 63	chr11q23	chr11:76975098-77257693	-1	0.932889	1	0.976101	1	0.819261
1389150_at	---	Transcribed locus	---	chr11:78008046-78008942	-1.1	0.778537	1.1	0.75384	1.2	0.347207
1367762_at	Sst	somatostatin	chr11q23	chr11:79182529-79183805	1.3	0.265068	1.2	0.210949	-1	0.938968
1371642_at	Eif4a2	eukaryotic translation initiation factor 4A2	chr11q23	chr11:80008180-80008883	-1.1	0.753185	-1.1	0.40751	-1	0.837995
1369226_at	Kng1	kininogen 1	chr11q23	chr11:80167317-80189478	1.1	0.701484	1.1	0.78931	-1.1	0.781108
1369225_at	Kng1	kininogen 1	chr11q23	chr11:80167317-80189478	-1	0.956443	1.2	0.170729	1.3	0.0978576
1387050_s_at	Kng1	kininogen 1	chr11q23	chr11:80167317-80189489	-1	0.993883	-1	0.930888	-1	0.949096
1371124_a_at	Kng1	kininogen 1	chr11q23	chr11:80066341-80085036	1	0.923491	1.1	0.748605	1	0.930433
1387082_at	Fetub	fetuin beta	chr11q23	chr11:80334440-80342628	-1.2	0.732319	1.2	0.53756	1.3	0.166135
1368161_a_at	Ahsg	alpha-2-HS-glycoprotein	chr11q23	chr11:80388202-80394247	1.1	0.875151	1.1	0.845777	-1	0.941397
1370188_at	Sfrs10	splicing factor, arginine/serine-rich 10	chr11q23	chr11:81084317-81102650	1	0.984263	-1	0.894138	-1.1	0.836261
1390737_at	---	Transcribed locus	---	chr11:81186489-81186852	-1.2	0.443203	-1	0.97959	1.2	0.298851
1390457_at	---	Transcribed locus	---	chr11:81509232-81510087	1	0.982895	-1	0.916989	-1.1	0.852754
1371760_at	---	Transcribed locus	---	chr11:81525260-81525627	-1	0.958951	-1	0.880462	-1	0.986619
1368283_at	Ehhadh	enoyl-Coenzyme A, hydratase/3-hydroxyacyl Coenzyme A dehydrogenase	chr11q23	chr11:81531749-81565103	-1.4	0.138435	-1.2	0.448602	1.2	0.383571
1372940_at	LOC498107	Transcribed locus	chr11q23	chr11:81684684-81687053	-1.1	0.888434	-1	0.9045	1	0.897048
1375386_at	---	Transcribed locus	---	chr11:81721713-81722407	-1	0.937583	1.1	0.700549	1.1	0.504624
1387598_at	Thpo	thrombopoietin	chr11q23	chr11:82470140-82475396	-1.1	0.864693	-1.4	0.0596795	-1.3	0.136472
1372363_at	LOC291795	similar to polymerase (RNA) II polypeptide H	chr11q23	chr11:82479253-82479939	1.1	0.776645	-1.1	0.79335	-1.2	0.379718
1372807_at	RGD1310480	similar to hypothetical protein MGC21688	chr11q23	chr11:82498801-82499782	-1.1	0.782346	-1.1	0.664027	1	0.979819
1377109_at	---	Transcribed locus	---	chr11:82528326-82528663	-1	0.945607	1	0.971611	1	0.828395
1387649_at	RGD:708411	CaM-KII inhibitory protein	chr11q23	chr11:82576919-82577173	1.1	0.644592	1.2	0.198877	1.1	0.655526
1376158_at	---	Transcribed locus	---	chr11:82578769-82579352	1.2	0.417351	1.1	0.341395	-1	0.922701
1377387_a_at	LOC498110	similar to RIKEN cDNA 1810009K13	chr11q23	chr11:82579704-82580176	1	0.984263	1	0.95435	1	0.999196
1377280_at	Abcf3	ATP-binding cassette, sub-family F (GCN20), member 3	chr11q23	chr11:82627666-82637722	1.2	0.274056	1.2	0.25353	-1	0.890895
1371456_at	Abcf3	ATP-binding cassette, sub-family F (GCN20), member 3	chr11q23	chr11:82628079-82630131	1	0.991688	-1.1	0.73093	-1.1	0.681763
1398765_at	Ap2m1	adaptor-related protein complex 2, mu 1 subunit	chr11q23	chr11:82642911-82651770	1	0.931778	-1.1	0.273138	-1.2	0.144773
1376145_at	Eif2b5	eukaryotic translation initiation factor 2B, subunit 5 epsilon	chr11q23	chr11:82691594-82692205	1.1	0.766202	-1	0.974088	-1.1	0.571916
1387940_at	Eif2b5	eukaryotic translation initiation factor 2B, subunit 5 epsilon	chr11q23	chr11:82692191-82701579	1.1	0.611573	-1.1	0.714746	-1.2	0.184247
1372645_at	Psarl	presenilin associated, rhomboid-like	chr11q23	chr11:82917044-82922566	1.2	0.597369	1.1	0.820065	-1.1	0.629219
1390363_at	---	Transcribed locus	---	chr11:83039574-83039984	-1.1	0.859625	1	0.964862	1.1	0.686137
1390235_at	---	Transcribed locus	---	chr11:83047116-83047637	-1.1	0.820606	1.1	0.512568	1.2	0.222049
1373941_at	LOC498112	similar to YEATS domain containing 2	chr11q23	chr11:83048333-83048923	-1	0.993883	-1.1	0.421348	-1.1	0.433974
1374038_at	---	Transcribed locus	---	chr11:83149019-83149525	1	0.965278	1.2	0.396902	1.1	0.49215
1377153_a_at	Klhl6	kelch-like 6	chr11q23	chr11:83318066-83319035	-1	0.963718	1.2	0.197566	1.2	0.121705
1368262_at	Plekhe1	pleckstrin homology domain containing, family E member 1	chr13p13	chr13:12343187-12565692	-1.1	0.625479	-1	0.851443	1.1	0.62122
1372834_at	---	Transcribed locus	---	chr13:12959841-12960485	-1.1	0.882208	-1	0.953905	1.1	0.833348
1384973_at	Serpinb3	serine protease inhibitor B3	chr13p13	chr13:13339020-13339669	1.1	0.823558	1.2	0.292105	1.1	0.571577
1368487_at	Serpinb2	serine (or cysteine) proteinase inhibitor, clade B, member 2	chr13p13	chr13:13607205-13616214	-1	0.997093	1.1	0.596292	1.1	0.573568
1367598_at	Ttr	transthyretin	chr18p	chr18:12433196-12440326	-1	0.921682	1	0.862993	1.1	0.650576
1387206_at	B4galt6	UDP-Gal:betaGlcNAc beta 1,4-galactosyltransferase, polypeptide 6	chr18p12	chr18:12447708-12504922	-1	0.944406	-1	0.861487	-1	0.997013
1376609_at	RGD1309102	similar to TRS85 homolog	chr18p12	chr18:12602782-12603541	1	0.990407	1.1	0.680336	1.1	0.708427
1387201_at	Rnf138	ring finger protein 138	chr18p12	chr18:12790854-12813605	1	0.909408	1.1	0.76837	1	0.960044
1389258_at	Rnf138	ring finger protein 138	chr18p12	chr18:12814608-12815280	1	0.996699	-1.1	0.829777	-1.1	0.812419
1389737_at	LOC307548	similar to dystrobrevin alpha isoform 1	chr18p12	chr18:15541187-15550526	-1.1	0.84699	-1	0.887685	1	0.866428
1369269_at	Galnt1	UDP-N-acetyl-alpha-D-galactosamine:polypeptide N-acetylgalactosaminyltransferase 1	chr18p12	chr18:16040017-16078805	1	0.995764	1	0.959675	1	0.971509
1372683_at	Mocos	molybdenum cofactor sulfurase	chr18p12	chr18:16488016-16492682	1	0.998717	-1	0.942065	-1	0.938095
1369655_at	Pik3c3	phosphoinositide-3-kinase, class 3	chr18p12	chr18:22521860-22606297	1.2	0.394923	-1	0.890337	-1.2	0.156492
1387662_at	Syt4	synaptotagmin 4	chr18p12	chr18:23833130-23841087	-1	0.984228	1.2	0.395044	1.2	0.334168
1388862_at	Txnl1	Thioredoxin-like	chr18q12.1	chr18:59894892-59895860	-1.1	0.782346	-1	0.888566	1	0.777979
1380191_s_at	Txnl1	Thioredoxin-like	chr18q12.1	chr18:59896327-59896863	-1	0.961561	-1.1	0.736854	-1.1	0.856114
1391789_at	Txnl1	Thioredoxin-like	chr18q12.1	chr18:59896327-59896863	1	0.965278	1	0.916856	-1	0.999196
1368936_at	Txnl1	Thioredoxin-like	chr18q12.1	chr18:59896330-59922858	1.1	0.766202	1.1	0.73093	-1	0.917439
1369344_at	Wdr7	WD repeat domain 7	chr18q12.1	chr18:59945428-60216341	1	0.981603	1	0.939092	1	0.993817
1387435_at	Siat8c	sialyltransferase 8 C	chr18q12.1	chr18:60540971-60547548	1	0.983187	1.1	0.787016	1.1	0.84719
1390388_at	Fech	ferrochelatase	chr18q12.1	chr18:60749175-60750669	1.3	0.116861	1.1	0.361403	-1.1	0.425163
1374437_at	---	Asparaginyl-tRNA synthetase	chr18q12.1	chr18:60792602-60794348	1.1	0.740347	1.1	0.42342	1	0.871309
1389507_at	Nedd4l	neural precursor cell expressed, developmentally down-regulated 4-like	chr18q12.1	chr18:61548923-61549290	1	0.997093	-1.1	0.652193	-1.1	0.635084
1375792_at	Znf532	zinc finger protein 532	chr18q12.1	chr18:61990824-61991327	-1	0.990407	-1	0.988086	1	0.985078
1368611_at	Grp	gastrin releasing peptide	chr18q12.1	chr18:62235726-62249529	1.1	0.782555	1	0.755984	-1	0.912321
1368848_at	Lman1	lectin, mannose-binding, 1	chr18q12.1	chr18:62577496-62597352	1.1	0.881951	1.1	0.668352	1	0.920182
1398284_at	Rax	retina and anterior neural fold homeobox	chr18q12.1	chr18:62640685-62644392	1.1	0.765556	1.1	0.59635	1	0.985648
1370622_at	Mc4r	melanocortin 4 receptor	chr18q12.1	chr18:63464122-63465632	1	0.951472	1.1	0.540145	1.1	0.683025
1368841_at	Tcf4	transcription factor 4	chr18q12.1	chr18:66209063-66434823	-1.1	0.590087	-1.1	0.659413	1	0.784663
1370122_at	LOC363410	similar to Ras-related protein Rab-27B	---	chr18:66755382-66821014	-1	0.944426	-1.1	0.743418	-1	0.897977
1388774_at	---	Transcribed locus	---	chr18:67421380-67421853	-1.1	0.892694	-1.1	0.785344	-1	0.996135
1369339_at	Dcc	deleted in colorectal carcinoma	chr18q12.2	chr18:68099995-69213942	1	0.959382	1.2	0.347455	1.1	0.452732
1376765_at	LOC361348	similar to maestro	chr18q12.2	chr18:70733345-70734158	-1.1	0.765556	-1.1	0.54923	-1	0.950481
1388875_at	Cxxc1	CXXC finger 1 (PHD domain)	chr18q12.2	chr18:71084198-71085146	-1	0.851229	-1	0.75334	1	0.990236
1368355_at	Myo5b	myosin 5B	chr18q12.2-q12.3	chr18:71454267-71654025	1	0.990407	-1	0.973654	-1	0.945567
1387299_at	Miz1	Msx-interacting-zinc finger	chr18q12.3	chr18:74151955-74196945	1	0.903866	1.1	0.53856	1	0.771613
1370378_at	Atp5a1	ATP synthase, H+ transporting, mitochondrial F1 complex, alpha subunit, isoform 1.	chr18q12.3	chr18:74808620-74816882	1	0.876834	1.1	0.411375	1.1	0.66684
1369857_a_at	Slc14a1	Solute carrier family 14 (urea transporter), member 2	chr18q12.3	chr18:75097472-75114165	-1.1	0.740571	1.1	0.330329	1.2	0.0849605
1390473_at	Kcng2	potassium voltage-gated channel, subfamily G, member 2	chr18q12.3	chr18:77263318-77263923	1	0.998915	-1.1	0.754649	-1.1	0.744089
1377477_at	Kcng2	potassium voltage-gated channel, subfamily G, member 2	---	chr18:77291169-77291580	1	0.9203	1.1	0.773087	1	0.951821
1376114_at	Kcng2	potassium voltage-gated channel, subfamily G, member 2	chr18q12.3	chr18:77291572-77292247	-1.1	0.6612	1	0.92937	1.2	0.384925
1390535_at	---	Transcribed locus	---	chr18:77378019-77378604	-1	0.990407	-1.1	0.345496	-1.1	0.372349
1399000_at	---	Similar to NP_056620	---	chr18:77690725-77691115	1	0.960138	1	0.820233	1	0.931446
1376019_at	---	Transcribed locus	---	chr18:77839044-77885660	-1	0.990407	1.1	0.584238	1.1	0.529852
1387702_at	Galr1	galanin receptor 1	chr18q12.3	chr18:78932166-78947724	1	0.976017	1.1	0.393037	1.1	0.459495
1387341_a_at	Mbp	myelin basic protein	chr18q	chr18:79098898-79130602	-1.1	0.907825	-1	0.866687	1	0.955023
1375817_at	---	Transcribed locus	---	chr18:79238203-79238570	-1.1	0.651378	1	0.976055	1.1	0.428207
1387259_at	Cdh2	cadherin 2	chr18q12.3 /// chr18p13	chr18:8048919-8263109	1.1	0.769273	1	0.96248	-1.1	0.662223
1368642_at	Cdh2	cadherin 2	chr18q12.3 /// chr18p13	chr18:8048919-8263109	1.1	0.931404	1	0.930242	-1	0.930818
1386904_a_at	Cyb5	cytochrome b-5	chr18q12.3	chr18:81489446-81525804	1	0.946418	1.3	0.0781276	1.2	0.118647
1376666_at	Socs6	suppressor of cytokine signaling 6	chr18q13	chr18:85796321-85797317	-1.1	0.81885	1.1	0.553378	1.3	0.245955
1368420_at	Cp	ceruloplasmin	chr2q24	chr2:105031239-105080343	-1.1	0.869447	-1	0.950926	1.1	0.822287
1368419_at	Cp	ceruloplasmin	chr2q24	chr2:105031254-105093867	-1.2	0.799882	-1.2	0.648948	-1	0.989168
1368418_a_at	Cp	ceruloplasmin	chr2q24	chr2:105031254-105093867	-1.2	0.732725	1	0.962306	1.2	0.502968
1379443_at	Hps3	Hermansky-Pudlak syndrome 3	chr2q24	chr2:105080670-105081652	1	0.965278	-1	0.916232	-1.1	0.809771
1367900_at	Gyg1	glycogenin 1	chr2q24	chr2:105209618-105252067	1	0.996303	1.2	0.539366	1.1	0.540481
1371151_at	Cpa3	carboxypeptidase A3	chr2q24	chr2:105313798-105347605	1	0.991713	1.2	0.316183	1.2	0.329427
1370084_at	Cpb1	carboxypeptidase B1	chr2q24	chr2:105358168-105388871	1	0.998565	1.1	0.781663	1.1	0.777947
1369439_at	Agtr1	angiotensin II type-1 receptor	chr2q24	chr2:105448230-105547520	-1.2	0.459389	-1.2	0.375111	1	0.926805
1369041_at	Nlgn1	neuroligin 1	chr2q24	chr2:111133661-111893590	-1.2	0.385116	1	0.958794	1.2	0.195629
1374265_at	---	Similar to arylacetamide deacetylase	chr2q24	chr2:113074989-113075567	1	0.966484	-1.1	0.715302	-1.1	0.589041
1398293_a_at	Ghsr	growth hormone secretagogue receptor	chr2q24	chr2:113214584-113217706	1.1	0.896833	1.1	0.742782	1	0.955955
1376082_at	Evi1	ecotropic viral integration site 1	chr2q24	chr2:114759372-114760177	-1.5	0.109804	-1.3	0.253761	1.2	0.566467
1376562_at	LOC294917	similar to Traf2 and NCK interacting kinase, splice variant 4	chr2q24	chr2:115947233-115947482	-1	0.976017	1.1	0.373773	1.1	0.296275
1376711_at	Cldn11	claudin 11	chr2q24	chr2:116571382-116571911	-1.2	0.658337	1.1	0.612096	1.3	0.158287
1369609_at	Cldn11	claudin 11	chr2q24	chr2:116572417-116584499	1	0.930828	1.1	0.49804	1.1	0.677217
1372347_at	---	Transcribed locus	---	chr2:116610509-116611636	-1.1	0.811292	-1.3	0.10547	-1.2	0.280043
1373047_at	---	Transcribed locus	---	chr2:116684587-116685624	-1	0.974779	1	0.956176	1	0.877914
1388251_at	RGD:620961	protein kinase C, lambda	chr2q24	chr2:116686636-116699453	1.1	0.945861	1.1	0.805265	1	0.944666
1371203_at	RGD:620961	protein kinase C, lambda	chr2q24	chr2:116686636-116699453	1	0.984263	1.1	0.815203	1	0.867971
1398970_at	Tloc1	translocation protein 1	chr2q24	chr2:116934095-116945152	-1.1	0.769977	-1.2	0.460603	-1	0.87088
1374188_at	Tloc1	translocation protein 1	chr2q24	chr2:116945242-116960671	-1.2	0.719639	-1.3	0.221986	-1.1	0.60912
1387021_at	Wig1	wild-type p53-induced gene 1	chr2q24	chr2:118471951-118482689	-1.1	0.897952	-1.1	0.812299	1	0.991276
1374232_at	Pik3ca	phosphatidylinositol 3-kinase, catalytic, alpha polypeptide	chr2q25	chr2:118613984-118614528	-1	0.997413	1.1	0.521109	1.1	0.503286
1389143_at	Pik3ca	Phosphatidylinositol 3-kinase, catalytic, alpha polypeptide	chr2q25	chr2:118616766-118617371	-1.2	0.150114	-1	0.972911	1.2	0.0861209
1373849_at	RGD1307747	similar to BAF53a	chr2q25	chr2:118877391-118880898	-1	0.982724	1	0.916856	1	0.852118
1388304_at	Ndufb5	NADH dehydrogenase (ubiquinone) 1 beta subcomplex, 5	chr2q25	chr2:118905006-118907934	-1	0.914861	-1.1	0.601626	-1	0.815544
1390339_at	---	Transcribed locus	---	chr2:119063170-119063640	1.1	0.842711	1.1	0.738887	-1	0.99167
1370833_at	Pex2	peroxin 2	chr2q25	chr2:119075723-119148531	-1	0.933382	-1.1	0.714529	-1	0.888332
1374476_at	---	Transcribed locus	---	chr2:120328722-120329087	-1.1	0.682447	-1.2	0.219835	-1.1	0.650635
1375153_at	LOC499593	Similar to SOX2 protein	chr2q25	chr2:120913934-120914314	-1.1	0.814374	-1	0.916232	1	0.798216
1389826_at	LOC499593	Similar to SOX2 protein	---	chr2:120914307-120914914	-1	0.998664	1.2	0.295973	1.2	0.273581
1376852_at	Mccc1	methylcrotonoyl-Coenzyme A carboxylase 1 (alpha)	chr2q25	chr2:122361624-122362678	-1.2	0.422662	-1.2	0.49804	1.1	0.766326
1368706_at	Tm4sf4	transmembrane 4 superfamily member 4	chr2q31	chr2:146618815-146634044	1	0.882004	1.1	0.373992	1.1	0.619293
1398961_at	---	CDNA clone MGC:93748 IMAGE:7108181	---	chr2:147009927-147011475	-1	0.923717	1.1	0.70467	1.1	0.484196
1367970_at	Pfn2	profilin 2	chr2q31	chr2:147016780-147022482	-1.1	0.81885	1.1	0.679028	1.2	0.339957
1387015_at	Pfn2	profilin 2	chr2q31	chr2:147016780-147022482	-1.4	0.167808	-1.1	0.794411	1.3	0.183552
1386900_at	RAMP4	ribosome associated membrane protein 4	chr2q31	chr2:147816034-147819919	1.1	0.704798	1.1	0.589495	-1	0.958212
1367686_at	RAMP4	ribosome associated membrane protein 4	chr2q31	chr2:147816034-147819919	-1.1	0.73891	1	0.951277	1.1	0.499596
1398964_at	---	Transcribed locus	---	chr2:147879851-147880630	-1	0.941127	-1.2	0.173093	-1.2	0.250799
1387408_at	RGD:620778	seven in absentia 2	chr2q31	chr2:147972524-147990353	-1.2	0.581503	-1.2	0.277314	-1	0.85375
1370449_at	Gpr105	G protein-coupled receptor 105	chr2q31	chr2:148451930-148453579	-1.1	0.603529	-1	0.903515	1.1	0.541668
1368728_at	P2y12	purinergic receptor P2Y, G-protein coupled 12	chr2q31	chr2:148561002-148563989	1.1	0.796849	1	0.858047	-1	0.836393
1369492_at	Aadac	arylacetamide deacetylase (esterase)	chr2q31	chr2:149298897-149310144	1.1	0.943196	1.3	0.48936	1.2	0.648663
1394026_at	---	Transcribed locus	---	chr2:149957141-149957461	-1.1	0.845471	-1	0.827291	1	0.924334
1385933_at	---	Transcribed locus	---	chr2:149957141-149957461	-1.1	0.931404	-1.1	0.709171	-1.1	0.886971
1372079_at	---	Transcribed locus	---	chr2:149957432-149958336	-1.1	0.672745	-1.3	0.180428	-1.1	0.586325
1370606_at	P2ry1	purinergic receptor P2Y, G-protein coupled 1	chr2q31	chr2:150410323-150415886	-1.1	0.8084	1.1	0.62675	1.1	0.2844
1369614_at	Rap2b	RAP2B, member of RAS oncogene family	chr2q31	chr2:150776445-150776997	1.1	0.658337	1.2	0.320249	1	0.845164
1370572_at	Gpr149	G protein-coupled receptor 149	chr2q31	chr2:152126326-152207861	-1.1	0.852289	1	0.825709	1.1	0.50568
1370072_at	Mme	membrane metallo endopeptidase	chr2q31	chr2:152981046-153064477	1.3	0.502484	-1.1	0.60331	-1.4	0.0927532
1370134_at	Slc33a1	acetyl-CoA transporter	chr2q31	chr2:153718830-153740891	1.1	0.619152	1	0.865309	-1.1	0.596321
1369847_at	Kcnab1	potassium voltage-gated channel, shaker-related subfamily, beta member 1	chr2q31	chr2:154788129-155094386	-1.1	0.827604	1	0.874446	1.1	0.52894
1374446_at	Tiparp	TCDD-inducible poly(ADP-ribose) polymerase	chr2q31	chr2:155288086-155288951	1.1	0.799675	-1.1	0.764166	-1.1	0.382767
1368050_at	Ccnl1	cyclin L1	chr2q31	chr2:155707053-155719596	-1.1	0.685065	-1.4	0.0510907	-1.2	0.239878
1368825_at	Shox2	Short stature homeobox 2	chr2q31	chr2:156831006-156839620	-1.1	0.918856	-1.1	0.694455	-1	0.894353
1387349_at	Shox2	Short stature homeobox 2	chr2q31	chr2:156831006-156839620	1	0.988984	1	0.871878	1	0.913608
1375389_at	Shox2	Short stature homeobox 2	chr2q31	chr2:156831281-156831881	1	0.916412	1.2	0.305968	1.1	0.466651
1367756_at	Gfm	G elongation factor	chr2q31	chr2:157233008-157277938	1	0.976017	-1	0.993255	-1	0.926698
1367768_at	Lxn	latexin	chr2q31	chr2:157259999-157265888	-1.1	0.81885	-1.1	0.676127	-1	0.987695
1377215_at	---	Transcribed locus	---	chr2:157979636-157980266	1.1	0.85177	1.2	0.206765	1.1	0.400783
1389367_at	Schip1	schwannomin interacting protein 1	chr2q31	chr2:158580696-158581753	-1.1	0.735618	-1.1	0.733628	1	0.88021
1369315_at	Il12a	interleukin 12a	chr2q31	chr2:158660223-158667652	-1	0.981958	1	0.939802	1	0.877345
1375606_at	---	Transcribed locus	---	chr2:159335791-159335988	1	0.950162	1	0.820233	1	0.949487
1398373_at	B3galt3	UDP-Gal:betaGlcNAc beta 1,3-galactosyltransferase, polypeptide 3	chr2q32	chr2:159620661-159621511	-1.4	0.470499	-1.5	0.206834	-1.1	0.858865
1387539_at	Si	Sucrase-isomaltase	chr2q32	chr2:163470937-163551243	-1	0.993745	1.1	0.610241	1.1	0.567828
1387832_at	Bche	butyrylcholinesterase	chr2q32	chr2:164279289-164377957	-1	0.943018	1.1	0.760957	1.1	0.572812
1369748_at	Serpini2	serine (or cysteine) proteinase inhibitor, clade I, member 2	chr2q32	chr2:166054414-166083941	1.1	0.783006	1.1	0.522685	1	0.911881
1389325_at	MGC72992	similar to programmed cell death 10	chr2q32	chr2:166352429-166353251	-1.1	0.827765	1	0.839557	1.1	0.488371
1368256_at	Serpini1	serine (or cysteine) peptidase inhibitor, clade I, member 1	chr2q32	chr2:166395864-166505145	-1	0.977285	1	0.829087	1	0.736548
1387131_at	Serpini1	serine (or cysteine) peptidase inhibitor, clade I, member 1	chr2q32	chr2:166395864-166505145	-1.1	0.844307	1.1	0.728025	1.1	0.402164
1376542_at	---	Similar to golgi phosphoprotein 4	---	chr2:166807512-166807876	-1.1	0.842711	-1	0.951277	1	0.787502
1369730_a_at	Gfra4	glial cell line derived neurotrophic factor family receptor alpha 4	chr3q36	chr3:118617824-118620346	-1	0.967316	-1	0.920152	1	0.999036
1389604_at	---	Similar to RIKEN cDNA 1700037H04	chr3q36	chr3:118756060-118756627	1	0.951209	1.1	0.786017	1	0.921755
1372430_at	---	Similar to RIKEN cDNA 1700037H04	chr3q36	chr3:118756988-118757437	1	0.963163	-1	0.972775	-1	0.875041
1392033_a_at	Pank2	Pantothenate kinase 2 (Hallervorden-Spatz syndrome)	chr3q36	chr3:118888355-118909956	1.1	0.673627	-1	0.976388	-1.1	0.452795
1392831_at	Pank2	Pantothenate kinase 2 (Hallervorden-Spatz syndrome)	chr3q36	chr3:118888358-118888909	-1	0.95111	1.1	0.832957	1.1	0.664277
1374556_at	Smox	spermine oxidase	chr3q36	chrX:122369976-122370519	1.1	0.640996	1.1	0.723176	-1	0.777451
1368534_at	Adra1d	adrenergic receptor, alpha 1d	chr3q36	chr3:119185546-119201558	-1.2	0.72747	-1.1	0.723892	1	0.875041
1369378_at	Slc23a2	solute carrier family 23 (nucleobase transporters), member 2	chr3q36	chr3:119701948-119791584	-1	0.981837	1.1	0.583194	1.1	0.497685
1389910_at	Tmem33	transmembrane protein 33	chr3q36	chr3:119902901-119906865	1	0.964028	1.1	0.678638	1	0.793475
1367671_at	Pcna	proliferating cell nuclear antigen	chr3q36	chr3:119914278-119918268	-1	0.959401	1.1	0.778318	1.1	0.629393
1369505_at	Cds2	CDP-diacylglycerol synthase (phosphatidate cytidylyltransferase) 2	chr3q36	chr3:119931027-119969565	1.4	0.100869	1.2	0.214537	-1.1	0.597468
1374453_at	---	Transcribed locus	---	chr3:120012521-120013153	1	0.963075	1.1	0.756033	1	0.869451
1375911_at	RGD:735140	hypothetical protein LK44	chr3q36	chr3:120206688-120207483	-1.1	0.549556	-1	0.730101	1.1	0.661806
1368034_at	Chgb	chromogranin B	chr3q36	chr3:120477296-120490453	1	0.997113	1	0.922282	1	0.924801
1368945_at	Bmp2	bone morphogenetic protein 2	chr3q36	chr3:121277979-121288005	1	0.973693	-1	0.944617	-1	0.858105
1390463_at	---	Transcribed locus	---	chr8:100574111-100574803	-1.1	0.89175	1	0.861545	1.1	0.601289
1376543_at	---	Transcribed locus	---	chr8:100631633-100632669	1	0.97631	1.1	0.351207	1.1	0.412598
1370411_at	Trpc1	transient receptor potential cation channel, subfamily C, member 1	chr8q31	chr8:100790287-100840875	-1.1	0.815327	1	0.944617	1.1	0.598267
1377195_at	Atp1b3	ATPase, Na+/K+ transporting, beta 3 polypeptide	chr8q31	chr8:101442239-101442911	-1	0.946434	-1	0.972399	1	0.903763
1371638_at	Rnf7	ring finger protein 7	chr8q31	chr8:101554934-101563277	1.1	0.848106	-1	0.846121	-1.1	0.519534
1384386_at	Rasa2	RAS p21 protein activator 2	chr8q31	chr8:101689054-101706150	-1	0.938829	1	0.945337	1	0.785785
1389229_at	MGC94167	similar to RIKEN cDNA C130099A20	chr8q31	chr8:101937071-101937690	1.1	0.869158	-1.1	0.407961	-1.2	0.193088
1387720_at	Clstn2	calsyntenin 2	chr8q31	chr8:102633571-102978071	1	0.984263	1.1	0.737823	1.1	0.792953
1387766_a_at	Rbp2	retinol binding protein 2, cellular	chr8q31	chr8:103684970-103705027	1	0.984637	1.1	0.32858	1.1	0.364641
1398300_at	Atp1b3	ATPase, Na+/K+ transporting, beta 3 polypeptide	chr8q31	chr8:59569701-59571414	-1	0.891186	-1.1	0.576458	-1	0.827661
1369524_at	Zic1	Zic family member 1	chr8q31	chr8:96334146-96337585	1.2	0.383611	1.3	0.0544486	1.1	0.537958
1369029_at	Plscr1	phospholipid scramblase 1	chr8q31	chr8:97225842-97246179	-1.1	0.771762	-1.3	0.246624	-1.1	0.575586
1372725_at	LOC315883	similar to phospholipid scramblase 2	chr8q31	chr8:97291699-97293809	-1.4	0.60039	-1.2	0.742358	1.2	0.713415
1372897_at	LOC497831	Transcribed locus	chr8q31	chr8:97641975-97642607	-1.6	0.062689	-1.2	0.468621	1.3	0.186609
1376223_at	RGD1309079	similar to Ab2-095	chr8q31	chr8:99610008-99610481	1.1	0.845471	1.1	0.675829	1	0.961309
